# Supplementary material for: Enrichment of human nasopharyngeal bacteriome with bacteria from dust after short-term exposure to indoor environment: a pilot study
Source: BMC Microbiol. 2023 Jul 31;23:202. doi: 10.1186/s12866-023-02951-5 (PMC10391871; doi:10.1186/s12866-023-02951-5)
Supplement: Supplementary file 2 — Additional file 2. Bacterial phyla in the dust and nasopharyngeal samples. * Number of occurrences of the specific phylum in the dust (n = 44)/nasopharyngeal samples (n = 44). One nasopharyngeal sample collected in the afternoon was excluded from the analysis. ** Values are based on the relative abundances of bacterial phyla in the dust/nasopharyngeal samples. One nasopharyngeal sample collected in the afternoon was excluded from the analysis. [file 12866_2023_2951_MOESM2_ESM.xlsx]

## Sheet: Phyla
Additional file 2. Bacterial phyla in the dust and nasopharyngeal samples.
* Number of occurrences of the specific phylum in the dust (n = 44)/nasopharyngeal samples (n = 43)
** Values are based on the relative abundances of bacterial phyla in the dust/nasopharyngeal samples.
	Number of occurrences *		Median **		IQR **		Minimum **		Maximum **
Bacterial phyla	Dust	Nasopharynx	Dust	Nasopharynx	Dust	Nasopharynx	Dust	Nasopharynx	Dust	Nasopharynx
Acidobacteria	44	21	0.306161	0	0.154323	0	0.0342685	0	1.75727	1.34541
Actinobacteria	44	42	25.4429	20.0228	0.129482	0	15.5736	0	61.0317	99.2288
Aerophobetes	0	2	0	0	0.0834128	0	0	0	0	0.0594354
Armatimonadetes	43	10	0.0721459	0	0.0987692	0	0	0	0.286855	0.163369
Atribacteria	0	1	0	0	0.114126	0	0	0	0	0.0287026
Bacteroidetes	44	38	3.19095	2.83199	0.129482	0	1.12972	0	14.601	49.8424
CKC4	1	0	0	0	0.0834128	0	0	0	0.0143176	0
Candidate division OP3	0	2	0	0	0.0987692	0	0	0	0	0.0196609
Candidate division SR1	4	9	0	0	0.114126	0	0	0	0.0200205	0.805991
Chlamydiae	9	1	0	0	0.129482	0	0	0	0.102605	0.0380783
Chlorobi	10	2	0	0	0.144838	0	0	0	0.0163665	0.0220521
Chloroflexi	44	17	0.750963	0	0.149581	0	0.132949	0	3.78032	2.07806
Cyanobacteria	44	31	20.2017	0.201524	0.114126	0	1.70746	0	61.9679	10.3646
Deinococcus-Thermus	44	13	0.381185	0	0.0788654	0	0.0546747	0	1.13684	0.603879
Elusimicrobia	5	10	0	0	0.0652233	0	0	0	0.0296359	0.142442
Fibrobacteres	2	5	0	0	0.0697706	0	0	0	0.0114103	1.33209
Firmicutes	44	43	18.8351	36.5289	0.074318	0	4.42564	0.436923	53.4474	100
Fusobacteria	39	14	0.0652233	0	0.0532334	0	0	0	1.92878	4.99461
Gemmatimonadetes	44	9	0.144838	0	0.017264	0	0.021456	0	0.461959	1.03903
Gracilibacteria	3	13	0	0	0.00977667	0	0	0	0.00510451	0.201998
Hydrogenedentes	16	2	0	0	0.0122724	0	0	0	0.016813	0.152863
JL-ETNP-Z39	2	0	0	0	0.0147682	0	0	0	0.00941924	0
Latescibacteria	1	3	0	0	0.017264	0	0	0	0.00349705	0.0848176
Lentisphaerae	3	2	0	0	0.0338012	0.000657091	0	0	0.00538242	0.0460273
Microgenomates	2	2	0	0	0.0503384	0.00131418	0	0	0.0105843	0.0171008
Nitrospirae	24	7	0.00299717	0	0.0668756	0.00197127	0	0	0.0484938	0.0764317
Parcubacteria	5	9	0	0	0.0834128	0.00262836	0	0	0.0121227	0.0638718
Planctomycetes	44	22	0.194665	0.00262836	0.103512	0.00305816	0.0125203	0	2.49866	1.20195
Proteobacteria	44	40	19.7954	4.04377	0.0503384	0.00217378	4.70377	0	65.7727	88.4386
RsaHF231	1	0	0	0	0.0147682	0	0	0	0.0036865	0
SHA-109	17	5	0	0	0.017264	0	0	0	0.0448107	0.0794702
SM2F11	1	1	0	0	0.0338012	0.00108689	0	0	0.014818	0.0209991
Saccharibacteria	44	22	0.0834128	0.00434757	0.0503384	0.00217378	0.0243025	0	0.36368	3.51672
Spirochaetae	8	8	0	0	0.0147682	0	0	0	0.117915	14.8252
Synergistetes	7	4	0	0	0.017264	0	0	0	0.0149113	0.380783
TA06	1	1	0	0	0.0539001	0.00712535	0	0	0.00495712	0.0109188
TM6	5	5	0	0	0.0905362	0.0142507	0	0	0.0084674	0.330972
Tenericutes	28	7	0.00728091	0	0.125352	0.021376	0	0	0.22163	0.0529007
Bacteria, Unassigned	30	4	0.017264	0	0.163808	0.0285014	0	0	0.206326	0.136485
Verrucomicrobia	44	28	0.163808	0.0285014	0.302445	0.0854066	0.00855847	0	0.550786	1.15917
WCHB1-60	10	8	0	0	0.359177	0.128061	0	0	0.245017	1.23884
WD272	2	0	0	0	0.359177	0.128061	0	0	0.00389658	0
Unassigned	44	39	0.718355	0.256122	0	0	0.0622224	0	5.79487	29.992
