# Supplementary material for: Enrichment of human nasopharyngeal bacteriome with bacteria from dust after short-term exposure to indoor environment: a pilot study
Source: BMC Microbiol. 2023 Jul 31;23:202. doi: 10.1186/s12866-023-02951-5 (PMC10391871; doi:10.1186/s12866-023-02951-5)
Supplement: Supplementary file 3 — Additional file 3. Bacterial genera in the dust and nasopharyngeal samples. * Number of occurrences of the specific genus in the dust (n = 44)/nasopharyngeal samples (n = 44). One nasopharyngeal sample collected in the afternoon was excluded from the analysis. ** Values are based on the relative abundances of bacterial genera in the dust/nasopharyngeal samples. [file 12866_2023_2951_MOESM3_ESM.xlsx]

## Sheet: Genera
Additional file 3. Bacterial genera in the dust and nasopharyngeal samples.
* Number of occurrences of the specific genus in the dust (n = 44)/nasopharyngeal samples (n = 43)
** Values are based on the relative abundances of bacterial genera in the dust/nasopharyngeal samples.
	Number of occurrences *		Median **		IQR **		Minimum **		Maximum **
Bacterial genera	Dust	Nasopharynx	Dust	Nasopharynx	Dust	Nasopharynx	Dust	Nasopharynx	Dust	Nasopharynx
Cyanobacteria, Chloroplast, Unassigned, Unassigned, Unassigned	44	29	18.9237	0.084949	0	0	1.53665	0	57.7088	10.3637
Actinobacteria, Actinobacteria, Corynebacteriales, Corynebacteriaceae, Corynebacterium 1	44	42	7.88862	9.19067	0	0	1.3121	0	22.2004	62.4367
Firmicutes, Bacilli, Bacillales, Staphylococcaceae, Staphylococcus	44	43	6.79414	17.0596	0	0	1.2866	0.218461	30.0376	100
Actinobacteria, Actinobacteria, Propionibacteriales, Propionibacteriaceae, Propionibacterium	44	34	1.81536	0.596506	0	0	0.262812	0	25.3211	32.8665
Proteobacteria, Gammaproteobacteria, Pseudomonadales, Moraxellaceae, Acinetobacter	44	25	1.56595	0.0252024	0	0	0.0756832	0	35.6897	1.83374
Firmicutes, Bacilli, Lactobacillales, Streptococcaceae, Streptococcus	44	29	1.56027	0.196474	0	0	0.382398	0	8.97982	61.4706
Proteobacteria, Alphaproteobacteria, Sphingomonadales, Sphingomonadaceae, Sphingomonas	44	27	1.49927	0.0382702	0	0	0.409968	0	8.30729	1.65532
Bacteria, Unassigned, Unassigned, Unassigned, Unassigned, Unassigned	30	4	1.42656	0.260774	0.0172702	0	0	0	0.206706	0.10987
Proteobacteria, Betaproteobacteria, Burkholderiales, Oxalobacteraceae, Massilia	44	23	1.29619	0.00921222	0	0	0.312379	0	6.25093	1.90543
Firmicutes, Bacilli, Lactobacillales, Lactobacillaceae, Lactobacillus	44	23	1.03979	0.00712262	0	0	0.0974145	0	33.0432	2.10996
Actinobacteria, Actinobacteria, Micrococcales, Micrococcaceae, Micrococcus	44	13	0.837224	0	0	0	0.0265914	0	6.93739	2.47255
Proteobacteria, Gammaproteobacteria, Pseudomonadales, Pseudomonadaceae, Pseudomonas	44	25	0.803758	0.0623699	0	0	0.14323	0	15.3677	2.09167
Actinobacteria, Actinobacteria, Propionibacteriales, Nocardioidaceae, Nocardioides	44	11	0.784691	0	0	0	0.119753	0	4.50011	0.800961
Proteobacteria, Alphaproteobacteria, Rhodobacterales, Rhodobacteraceae, Paracocccus	44	12	0.736147	0	0	0	0.118639	0	6.22894	0.632818
Unassigned, Unassigned, Unassigned, Unassigned, Unassigned	44	39	0.718871	0.256122	0	0	0.0622465	0	5.80428	29.992
Proteobacteria, Alphaproteobacteria, Rickettsiales, Mitochondria, Unassigned	44	9	0.700468	0	0	0	0.0822538	0	6.09191	0.476821
Bacteroidetes, Cytophagia, Cytophagales, Cytophagaceae, Hymenobacter	44	14	0.667791	0	0	0	0.103029	0	4.29674	3.87131
Actinobacteria, Actinobacteria, Micrococcales, Micrococcaceae, Arthrobacter	44	14	0.662138	0	0	0	0.170418	0	2.96494	1.62949
Proteobacteria, Alphaproteobacteria, Rhizobiales, Methylobacteriaceae, Methylobacterium	44	15	0.583583	0	0	0	0.0965893	0	5.35627	0.307035
Actinobacteria, Actinobacteria, Micrococcales, Micrococcaceae, Kocuria	44	12	0.553466	0	0	0	0.156867	0	3.67792	0.978854
Proteobacteria, Alphaproteobacteria, Rhodobacterales, Rhodobacteraceae, Rubellimicrobium	44	7	0.52803	0	0	0	0.0257572	0	2.73583	0.33403
Proteobacteria, Gammaproteobacteria, Pseudomonadales, Moraxellaceae, Moraxella	44	20	0.379678	0	0	0	0.061276	0	6.40788	0.852702
Actinobacteria, Actinobacteria, Frankiales, Geodermatophilaceae, Blastococcus	44	3	0.369082	0	0	0	0.113612	0	1.34152	0.290461
Actinobacteria, Actinobacteria, Propionibacteriales, Propionibacteriaceae, Friedmanniella	44	5	0.339416	0	0	0	0.0714715	0	1.20211	0.0871384
Proteobacteria, Gammaproteobacteria, Enterobacteriales, Enterobacteriaceae, Pantoea	44	2	0.328039	0	0	0	0.0753993	0	3.60669	0.0457188
Cyanobacteria, Chloroplast, uncultured bacterium, Unassigned, Unassigned	44	7	0.321713	0	0	0	0.0319876	0	5.92729	0.934455
Chloroflexi, Thermomicrobia, JG30-KF-CM45, uncultured bacterium, Unassigned	44	6	0.31328	0	0	0	0.0506648	0	1.79378	0.580923
Actinobacteria, Actinobacteria, Frankiales, Geodermatophilaceae, Modestobacter	44	1	0.292557	0	0	0	0.0543183	0	1.07401	0.032769
Deinococcus-Thermus, Deinococci, Deinococcales, Deinococcaceae, Deinococcus	44	11	0.282661	0	0	0	0.0149165	0	0.941297	0.604159
Firmicutes, Clostridia, Clostridiales, Family XI, Anaerococcus	44	24	0.276877	0.0189018	0	0	0.00980416	0	2.80852	7.4809
Proteobacteria, Alphaproteobacteria, Rhodospirillales, Acetobacteraceae, Roseomonas	44	7	0.268449	0	0	0	0.0583413	0	0.770156	0.0848176
Actinobacteria, Actinobacteria, Micrococcales, Brevibacteriaceae, Brevibacterium	44	6	0.254323	0	0	0	0.0490208	0	2.3586	0.836528
Proteobacteria, Gammaproteobacteria, Enterobacteriales, Enterobacteriaceae, Enterobacter	43	34	0.250595	0.18543	0	0	0	0	5.08814	84.9752
Proteobacteria, Alphaproteobacteria, Rhizobiales, Rhizobiaceae, Rhizobium	43	15	0.250226	0	0	0	0	0	1.7835	0.392123
Bacteroidetes, Sphingobacteriia, Sphingobacteriales, Sphingobacteriaceae, Pedobacter	44	16	0.241783	0	0	0	0.041453	0	1.8083	0.370861
Actinobacteria, Actinobacteria, Pseudonocardiales, Pseudonocardiaceae, Pseudonocardia	44	3	0.235678	0	0	0	0.0436554	0	0.624002	0.0274348
Bacteroidetes, Flavobacteriia, Flavobacteriales, Flavobacteriaceae, Chryseobacterium	43	15	0.233181	0	0	0	0	0	2.33683	0.519036
Actinobacteria, Actinobacteria, Frankiales, uncultured, uncultured actinobacterium	44	3	0.233128	0	0	0	0.0622386	0	0.835581	0.253638
Actinobacteria, Actinobacteria, Propionibacteriales, Nocardioidaceae, Marmoricola	44	5	0.214768	0	0	0	0.0228483	0	0.732229	0.194609
Actinobacteria, Actinobacteria, Actinomycetales, Actinomycetaceae, Actinomyces	44	18	0.207046	0	0	0	0.00875871	0	0.944581	1.20144
Actinobacteria, Actinobacteria, Micrococcales, Cellulomonadaceae, Cellulomonas	44	3	0.189681	0	0	0	0.0361011	0	0.588586	0.0204822
Proteobacteria, Alphaproteobacteria, Caulobacterales, Caulobacteraceae, Brevundimonas	44	10	0.185531	0	0	0	0.0368471	0	0.432442	0.927152
Actinobacteria, Actinobacteria, Micrococcales, Microbacteriaceae, Phycicola	44	5	0.180533	0	0	0	0.0236107	0	2.36146	0.118869
Actinobacteria, Actinobacteria, Frankiales, Nakamurellaceae, Nakamurella	44	2	0.180125	0	0	0	0.0261	0	0.649526	0.0142592
Proteobacteria, Alphaproteobacteria, Rhodospirillales, Rhodospirillaceae, Skermanella	44	5	0.168758	0	0	0	0.0225004	0	0.678006	0.333734
Cyanobacteria, Cyanobacteria, SubsectionII, FamilyII, Chroococcidiopsis	43	0	0.16818	0	0	0	0	0	1.45044	0
Actinobacteria, Actinobacteria, Micrococcales, Intrasporangiaceae, Knoellia	38	3	0.166866	0	0	0	0	0	0.534282	0.0655925
Actinobacteria, Actinobacteria, Micrococcales, Microbacteriaceae, Microbacterium	40	4	0.164484	0	0	0	0	0	1.10711	0.503311
Actinobacteria, Actinobacteria, Micrococcales, Dermabacteraceae, Brachybacterium	44	4	0.161443	0	0	0	0.0286369	0	1.0021	0.0424809
Firmicutes, Clostridia, Clostridiales, Family XI, Finegoldia	44	23	0.158637	0.00381713	0	0	0.00735312	0	2.07572	4.08726
Proteobacteria, Alphaproteobacteria, Rhizobiales, 1174-901-12, uncultured bacterium	43	5	0.158048	0	0	0	0	0	0.677842	0.182991
Proteobacteria, Betaproteobacteria, Burkholderiales, Comamonadaceae, Variovorax	40	11	0.150741	0	0	0	0	0	0.897271	0.371382
Actinobacteria, Thermoleophilia, Solirubrobacterales, Solirubrobacteraceae, Solirubrobacter	39	5	0.146034	0	0	0	0	0	0.687374	0.177181
Firmicutes, Negativicutes, Selenomonadales, Veillonellaceae, Veillonella	43	22	0.145422	0.00434783	0	0	0	0	1.33653	1.91184
Proteobacteria, Alphaproteobacteria, Rhizobiales, Hyphomicrobiaceae, Devosia	43	8	0.144617	0	0	0	0	0	0.331722	0.0460273
Acidobacteria, Acidobacteria, Subgroup 4, Unknown Family, Blastocatella	44	6	0.138643	0	0	0	0.0274179	0	1.01776	0.1888
Actinobacteria, Actinobacteria, Micrococcales, Microbacteriaceae, Curtobacterium	41	4	0.133307	0	0	0	0	0	2.35824	0.212037
Proteobacteria, Gammaproteobacteria, Pasteurellales, Pasteurellaceae, Haemophilus	42	18	0.130404	0	0	0	0	0	1.15397	85.7796
Firmicutes, Bacilli, Bacillales, Planococcaceae, Planomicrobium	41	1	0.130264	0	0	0	0	0	0.408817	0.00547855
Proteobacteria, Gammaproteobacteria, Xanthomonadales, Xanthomonadaceae, Stenotrophomonas	41	9	0.130021	0	0	0	0	0	0.9917	1.92231
Actinobacteria, Actinobacteria, Corynebacteriales, Nocardiaceae, Rhodococcus	44	17	0.12348	0	0	0	0.0236107	0	3.34107	95.0017
Actinobacteria, Actinobacteria, Micrococcales, Intrasporangiaceae, uncultured	37	1	0.118206	0	0	0	0	0	0.327274	0.00788509
Actinobacteria, Actinobacteria, Pseudonocardiales, Pseudonocardiaceae, Actinomycetospora	37	0	0.117926	0	0	0	0	0	0.310059	0
Proteobacteria, Alphaproteobacteria, Rickettsiales, Mitochondria, Betula platyphylla	33	0	0.114534	0	0	0	0	0	2.76271	0
Actinobacteria, Actinobacteria, Micrococcales, Intrasporangiaceae, Janibacter	30	0	0.114443	0	0	0	0	0	0.61276	0
Bacteroidetes, Bacteroidia, Bacteroidales, Prevotellaceae, Prevotella	43	17	0.113587	0	0	0	0	0	3.91916	0.945888
Proteobacteria, Alphaproteobacteria, Rhodospirillales, Acetobacteraceae, Acidiphilium	42	3	0.109063	0	0	0	0	0	1.06195	0.00877809
Actinobacteria, Actinobacteria, Propionibacteriales, Propionibacteriaceae, Microlunatus	43	0	0.108632	0	0	0	0	0	0.264712	0
Actinobacteria, Actinobacteria, Micromonosporales, Micromonosporaceae, Actinoplanes	37	3	0.107416	0	0	0	0	0	0.876841	0.0655925
Actinobacteria, Actinobacteria, Bifidobacteriales, Bifidobacteriaceae, Bifidobacterium	43	22	0.107097	0.00712262	0	0	0	0	2.54593	5.78027
Bacteroidetes, Flavobacteriia, Flavobacteriales, Flavobacteriaceae, Flavobacterium	43	22	0.105273	0.00198367	0	0	0	0	0.548197	1.1938
Firmicutes, Bacilli, Bacillales, Staphylococcaceae, Macrococcus	37	6	0.104579	0	0	0	0	0	1.6103	0.461999
Proteobacteria, Betaproteobacteria, Burkholderiales, Oxalobacteraceae, Noviherbaspirillum	44	2	0.10435	0	0	0	0.0307059	0	0.336892	0.0318607
Actinobacteria, Actinobacteria, Frankiales, uncultured, uncultured bacterium	42	0	0.104258	0	0	0	0	0	0.55355	0
Chloroflexi, KD4-96, uncultured bacterium, Unassigned, Unassigned	42	2	0.102478	0	0	0	0	0	0.635883	2.0825
Firmicutes, Clostridia, Clostridiales, Family XI, Peptoniphilus	43	28	0.0997912	0.0287026	0	0	0	0	1.39064	7.35027
Actinobacteria, Actinobacteria, Kineosporiales, Kineosporiaceae, Quadrisphaera	41	1	0.0979516	0	0	0	0	0	0.417614	0.0261415
Actinobacteria, Actinobacteria, Micrococcales, Microbacteriaceae, Salinibacterium	38	4	0.0964393	0	0	0	0	0	0.526974	0.232369
Cyanobacteria, Cyanobacteria, SubsectionIII, FamilyI, Microcoleus	41	1	0.0957334	0	0	0	0	0	1.27876	0.0263343
Deinococcus-Thermus, Deinococci, Deinococcales, Trueperaceae, Truepera	43	2	0.0956844	0	0	0	0	0	0.511426	0.0553899
Firmicutes, Bacilli, Bacillales, Bacillaceae, Bacillus	43	14	0.0941768	0	0	0	0	0	1.93886	0.609272
Actinobacteria, Actinobacteria, Micrococcales, Microbacteriaceae, Rathayibacter	39	1	0.0886836	0	0	0	0	0	0.746639	0.0117563
Actinobacteria, Actinobacteria, Kineosporiales, Kineosporiaceae, Kineococcus	42	0	0.0850111	0	0	0	0	0	0.41807	0
Actinobacteria, Actinobacteria, Corynebacteriales, Corynebacteriaceae, uncultured	42	29	0.0848289	0.0543478	0	0	0	0	1.55866	16.3696
Actinobacteria, Thermoleophilia, Solirubrobacterales, 480-2, uncultured bacterium	41	9	0.0838659	0	0	0	0	0	0.590627	0.292987
Actinobacteria, Actinobacteria, Micrococcales, Intrasporangiaceae, Ornithinimicrobium	36	1	0.0829369	0	0	0	0	0	0.19094	0.0755199
Proteobacteria, Alphaproteobacteria, Sphingomonadales, Sphingomonadaceae, Novosphingobium	37	7	0.0823089	0	0	0	0	0	0.325824	0.307889
Actinobacteria, Actinobacteria, Micrococcales, Micrococcaceae, Rothia	37	21	0.0803293	0	0	0	0	0	0.776211	0.860673
Actinobacteria, Thermoleophilia, Gaiellales, uncultured, uncultured bacterium	40	8	0.0797293	0	0	0	0	0	0.89356	0.0915583
Bacteroidetes, Bacteroidia, Bacteroidales, Bacteroidaceae, Bacteroides	43	32	0.0796223	0.168064	0	0	0	0	0.643744	4.7791
Proteobacteria, Alphaproteobacteria, Rhizobiales, Aurantimonadaceae, Aureimonas	42	2	0.0754388	0	0	0	0	0	0.938355	0.0234082
Bacteroidetes, Cytophagia, Cytophagales, Cytophagaceae, Dyadobacter	36	8	0.0752172	0	0	0	0	0	0.501067	0.254638
Actinobacteria, Actinobacteria, Corynebacteriales, Corynebacteriaceae, Corynebacterium	40	10	0.07393	0	0	0	0	0	1.09997	0.108965
Saccharibacteria, uncultured bacterium, Unassigned, Unassigned, Unassigned	44	22	0.0730693	0.00434783	0	0	0.0243072	0	0.3497	3.52423
Actinobacteria, Actinobacteria, Corynebacteriales, Mycobacteriaceae, Mycobacterium	39	4	0.0711726	0	0	0	0	0	1.39347	0.0252031
Proteobacteria, Betaproteobacteria, Neisseriales, Neisseriaceae, Neisseria	39	15	0.0709077	0	0	0	0	0	0.666343	1.06795
Actinobacteria, Acidimicrobiia, Acidimicrobiales, Acidimicrobiaceae, uncultured	36	2	0.0708695	0	0	0	0	0	0.742499	0.0400481
Bacteroidetes, Cytophagia, Cytophagales, Cytophagaceae, Adhaeribacter	39	3	0.0706867	0	0	0	0	0	0.170475	0.0690409
Actinobacteria, Actinobacteria, Micrococcales, Microbacteriaceae, Clavibacter	33	0	0.0689048	0	0	0	0	0	0.519544	0
Actinobacteria, Actinobacteria, Propionibacteriales, Nocardioidaceae, Aeromicrobium	34	4	0.0680288	0	0	0	0	0	0.259772	0.218261
Bacteroidetes, Cytophagia, Cytophagales, Cytophagaceae, Spirosoma	40	4	0.0676969	0	0	0	0	0	0.351986	0.0318607
Actinobacteria, Actinobacteria, Micrococcales, Intrasporangiaceae, Aquipuribacter	40	1	0.0665287	0	0	0	0	0	0.293458	0.024985
Proteobacteria, Alphaproteobacteria, Rhodospirillales, Acetobacteraceae, Craurococcus	42	4	0.0658238	0	0	0	0	0	0.30719	0.20024
Bacteroidetes, Bacteroidia, Bacteroidales, Prevotellaceae, Prevotella 9	38	22	0.0652927	0.00391875	0	0	0	0	2.46205	2.88346
Cyanobacteria, Chloroplast, uncultured Chlorophyta, Unassigned, Unassigned	40	0	0.0642288	0	0	0	0	0	0.344793	0
Firmicutes, Bacilli, Bacillales, Staphylococcaceae, Jeotgalicoccus	39	4	0.063527	0	0	0	0	0	0.636379	0.47911
Proteobacteria, Deltaproteobacteria, Myxococcales, Cystobacteraceae, Unassigned	39	0	0.0629038	0	0	0	0	0	2.3689	0
Firmicutes, Clostridia, Clostridiales, Ruminococcaceae, Faecalibacterium	40	20	0.0628348	0	0	0	0	0	1.16137	0.587372
Proteobacteria, Gammaproteobacteria, Enterobacteriales, Enterobacteriaceae, Buchnera	36	2	0.0627218	0	0	0	0	0	2.37176	0.0598888
Actinobacteria, Actinobacteria, Micrococcales, Microbacteriaceae, Unassigned	29	8	0.06234	0	0	0	0	0	0.580897	0.373592
Cyanobacteria, Chloroplast, Cercis gigantea, Unassigned, Unassigned	29	1	0.0618362	0	0	0	0	0	0.527806	0.141069
Gemmatimonadetes, Gemmatimonadetes, Gemmatimonadales, Gemmatimonadaceae, uncultured	42	4	0.0608424	0	0	0	0	0	0.203202	0.129319
Proteobacteria, Gammaproteobacteria, Pseudomonadales, Moraxellaceae, Psychrobacter	37	27	0.0596313	0.0245761	0	0	0	0	1.09221	1.40002
Actinobacteria, Acidimicrobiia, Acidimicrobiales, Iamiaceae, Iamia	42	5	0.0594564	0	0	0	0	0	0.315314	0.0555946
Chloroflexi, Gitt-GS-136, Unassigned, Unassigned, Unassigned	41	3	0.0586708	0	0	0	0	0	0.302038	0.0396236
Bacteroidetes, Bacteroidia, Bacteroidales, Prevotellaceae, Alloprevotella	41	24	0.0581366	0.038846	0	0	0	0	1.30773	6.40908
Firmicutes, Clostridia, Clostridiales, Lachnospiraceae, Blautia	40	23	0.0576321	0.00547894	0	0	0	0	0.480802	1.68467
Proteobacteria, Alphaproteobacteria, Rhodospirillales, Acetobacteraceae, uncultured	41	4	0.0571848	0	0	0	0	0	0.225615	0.0495295
Actinobacteria, Actinobacteria, Micrococcales, Dermabacteraceae, Dermabacter	38	3	0.0568876	0	0	0	0	0	0.647895	0.0602641
Proteobacteria, Gammaproteobacteria, Xanthomonadales, Xanthomonadaceae, Lysobacter	36	2	0.0564835	0	0	0	0	0	0.619557	0.163696
Proteobacteria, Alphaproteobacteria, Rhizobiales, Methylobacteriaceae, Microvirga	37	2	0.0564247	0	0	0	0	0	0.560218	0.0934455
Acidobacteria, Acidobacteria, Subgroup 6, uncultured bacterium, Unassigned	38	11	0.0530303	0	0	0	0	0	0.197947	0.464738
Actinobacteria, Thermoleophilia, Gaiellales, Gaiellaceae, Gaiella	38	1	0.0527115	0	0	0	0	0	0.3285	0.0468165
Proteobacteria, Gammaproteobacteria, Xanthomonadales, Xanthomonadaceae, Pseudoxanthomonas	39	4	0.0524841	0	0	0	0	0	0.741733	0.039976
Firmicutes, Bacilli, Lactobacillales, Carnobacteriaceae, Granulicatella	36	6	0.0512899	0	0	0	0	0	0.947159	1.26819
Firmicutes, Bacilli, Lactobacillales, Aerococcaceae, Aerococcus	41	4	0.0510016	0	0	0	0	0	0.735879	0.200418
Firmicutes, Clostridia, Clostridiales, Peptostreptococcaceae, Peptoclostridium	40	18	0.0508208	0	0	0	0	0	0.250559	0.58203
Bacteroidetes, Sphingobacteriia, Sphingobacteriales, Chitinophagaceae, Flavisolibacter	39	3	0.0504426	0	0	0	0	0	0.283808	0.0339625
Gemmatimonadetes, Gemmatimonadetes, AT425-EubC11 terrestrial group, uncultured bacterium, Unassigned	43	4	0.0497798	0	0	0	0	0	0.248012	1.04125
Proteobacteria, Betaproteobacteria, Burkholderiales, Comamonadaceae, Rhizobacter	29	0	0.0492674	0	0	0	0	0	0.183828	0
Proteobacteria, Alphaproteobacteria, Sphingomonadales, Erythrobacteraceae, Unassigned	30	1	0.0475462	0	0	0	0	0	1.75447	0.00914375
Firmicutes, Bacilli, Lactobacillales, Enterococcaceae, Enterococcus	34	22	0.0461793	0.0130049	0	0	0	0	1.01987	0.517807
Actinobacteria, Actinobacteria, Frankiales, Geodermatophilaceae, Unassigned	36	2	0.0460976	0	0	0	0	0	0.432681	0.0348554
Firmicutes, Bacilli, Lactobacillales, Aerococcaceae, Eremococcus	32	2	0.0459026	0	0	0	0	0	0.300815	0.0531011
Bacteroidetes, Sphingobacteriia, Sphingobacteriales, Chitinophagaceae, Ferruginibacter	39	2	0.0457978	0	0	0	0	0	0.22072	0.0420041
Chloroflexi, Anaerolineae, Anaerolineales, Anaerolineaceae, uncultured	37	5	0.0451869	0	0	0	0	0	0.337226	0.403741
Actinobacteria, Acidimicrobiia, Acidimicrobiales, uncultured, uncultured bacterium	41	6	0.04456	0	0	0	0	0	0.347625	0.0650247
Proteobacteria, Alphaproteobacteria, Rhizobiales, Bradyrhizobiaceae, Bosea	35	7	0.044142	0	0	0	0	0	1.01896	0.200073
Firmicutes, Bacilli, Bacillales, Family XI, Gemella	39	17	0.0438016	0	0	0	0	0	1.56071	1.66867
Proteobacteria, Alphaproteobacteria, Rhodobacterales, Rhodobacteraceae, Amaricoccus	33	3	0.0427479	0	0	0	0	0	2.23469	0.0228148
Actinobacteria, Actinobacteria, Micrococcales, Sanguibacteraceae, Sanguibacter	31	0	0.0421646	0	0	0	0	0	0.680391	0
Proteobacteria, Alphaproteobacteria, Rhodospirillales, Rhodospirillales Incertae Sedis, Candidatus Alysiosphaera	35	0	0.0412604	0	0	0	0	0	3.2014	0
Verrucomicrobia, Spartobacteria, Chthoniobacterales, Chthoniobacteraceae, Chthoniobacter	40	4	0.0412273	0	0	0	0	0	0.19094	0.0565451
Proteobacteria, Betaproteobacteria, Burkholderiales, Burkholderiaceae, Lautropia	35	9	0.0404341	0	0	0	0	0	0.987784	0.255646
Proteobacteria, Gammaproteobacteria, Enterobacteriales, Enterobacteriaceae, Escherichia-Shigella	35	25	0.0398544	0.0255435	0	0	0	0	0.849595	6.96362
Actinobacteria, Thermoleophilia, Solirubrobacterales, Patulibacteraceae, Patulibacter	42	3	0.0397997	0	0	0	0	0	0.20145	0.0345205
Actinobacteria, Actinobacteria, Streptomycetales, Streptomycetaceae, Streptomyces	35	3	0.0396375	0	0	0	0	0	1.60581	0.0485909
Firmicutes, Clostridia, Clostridiales, Lachnospiraceae, Unassigned	44	23	0.0384449	0.00767322	0	0	0.00729687	0	0.372452	1.61143
Actinobacteria, Actinobacteria, Micrococcales, Cellulomonadaceae, Unassigned	30	0	0.0381125	0	0	0	0	0	0.289672	0
Proteobacteria, Alphaproteobacteria, Sphingomonadales, Erythrobacteraceae, Altererythrobacter	40	4	0.0380926	0	0	0	0	0	0.138375	0.171372
Cyanobacteria, Cyanobacteria, uncultured, uncultured bacterium, Unassigned	40	0	0.0371183	0	0	0	0	0	0.291552	0
Actinobacteria, Actinobacteria, Micrococcales, Dermacoccaceae, Kytococcus	30	2	0.0367675	0	0	0	0	0	0.486948	0.0230116
Proteobacteria, Alphaproteobacteria, Rhodospirillales, Acetobacteraceae, Endobacter	37	5	0.0365628	0	0	0	0	0	0.337352	0.769999
Actinobacteria, Actinobacteria, Propionibacteriales, Propionibacteriaceae, uncultured	32	4	0.0361592	0	0	0	0	0	0.392166	0.0958522
Firmicutes, Clostridia, Clostridiales, Clostridiaceae 1, Clostridium sensu stricto 1	42	13	0.0354865	0	0	0	0	0	0.402757	1.35645
Firmicutes, Clostridia, Clostridiales, Lachnospiraceae, Pseudobutyrivibrio	27	4	0.0349128	0	0	0	0	0	0.470644	0.079341
Bacteroidetes, Cytophagia, Order II, Rhodothermaceae, Rubrivirga	36	2	0.0335988	0	0	0	0	0	0.211961	0.0697107
Bacteroidetes, Bacteroidia, Bacteroidales, Porphyromonadaceae, Porphyromonas	38	7	0.0328946	0	0	0	0	0	0.611048	4.01092
Proteobacteria, Alphaproteobacteria, Rhodospirillales, Acetobacteraceae, Rubritepida	38	0	0.0327188	0	0	0	0	0	0.19094	0
Proteobacteria, Alphaproteobacteria, Sphingomonadales, Erythrobacteraceae, Erythrobacter	30	3	0.03209	0	0	0	0	0	0.755058	0.232369
Bacteroidetes, Bacteroidia, Bacteroidales, Prevotellaceae, Prevotella 7	34	15	0.0320132	0	0	0	0	0	0.361079	1.41069
Actinobacteria, Rubrobacteria, Rubrobacterales, Rubrobacteriaceae, Rubrobacter	35	1	0.0314683	0	0	0	0	0	0.84547	0.00852152
Actinobacteria, Actinobacteria, Bifidobacteriales, Bifidobacteriaceae, Gardnerella	27	4	0.0309739	0	0	0	0	0	20.3711	0.241643
Proteobacteria, Gammaproteobacteria, Aeromonadales, Aeromonadaceae, Aeromonas	34	5	0.0308651	0	0	0	0	0	0.690729	0.278843
Planctomycetes, Planctomycetacia, Planctomycetales, Planctomycetaceae, uncultured	39	15	0.0304363	0	0	0	0	0	0.246996	0.600218
Planctomycetes, Phycisphaerae, WD2101 soil group, uncultured bacterium, Unassigned	41	5	0.0303202	0	0	0	0	0	0.154941	0.105801
Armatimonadetes, uncultured bacterium, Unassigned, Unassigned, Unassigned	37	8	0.0298782	0	0	0	0	0	0.189111	0.163696
Actinobacteria, Actinobacteria, Corynebacteriales, Dietziaceae, Dietzia	36	1	0.0297364	0	0	0	0	0	0.203725	0.0142592
Firmicutes, Bacilli, Bacillales, Family XII, Exiguobacterium	39	0	0.0295361	0	0	0	0	0	0.445543	0
Actinobacteria, Coriobacteriia, Coriobacteriales, Coriobacteriaceae, Collinsella	36	14	0.02947	0	0	0	0	0	0.518047	0.197908
Acidobacteria, Acidobacteria, Subgroup 6, uncultured Acidobacteria bacterium, Unassigned	36	4	0.029413	0	0	0	0	0	0.336335	0.127319
Actinobacteria, Actinobacteria, Micrococcales, Microbacteriaceae, Pseudoclavibacter	30	5	0.0291051	0	0	0	0	0	0.385078	0.0655925
Firmicutes, Negativicutes, Selenomonadales, Veillonellaceae, Dialister	38	18	0.0290211	0	0	0	0	0	0.54001	0.941807
Firmicutes, Clostridia, Clostridiales, Lachnospiraceae, Lachnospiraceae NK4A136 group	31	26	0.0283844	0.0182875	0	0	0	0	2.58629	13.6488
Proteobacteria, Alphaproteobacteria, Sphingomonadales, Sphingomonadaceae, Sphingobium	29	5	0.0279372	0	0	0	0	0	0.452057	0.22618
Actinobacteria, Thermoleophilia, Solirubrobacterales, 288-2, uncultured bacterium	27	0	0.0278012	0	0	0	0	0	0.251021	0
Firmicutes, Clostridia, Clostridiales, Family XI, Ezakiella	35	3	0.0273701	0	0	0	0	0	0.770719	0.128346
Proteobacteria, Betaproteobacteria, Burkholderiales, Burkholderiaceae, Limnobacter	35	1	0.0268315	0	0	0	0	0	0.130813	0.0169813
Bacteroidetes, Sphingobacteriia, Sphingobacteriales, Sphingobacteriaceae, Sphingobacterium	37	1	0.0265331	0	0	0	0	0	0.15361	0.0172602
Armatimonadetes, Armatimonadia, Armatimonadales, uncultured bacterium, Unassigned	38	1	0.0264479	0	0	0	0	0	0.113887	0.0115068
Proteobacteria, Alphaproteobacteria, Rhizobiales, Bradyrhizobiaceae, Bradyrhizobium	26	6	0.0250413	0	0	0	0	0	0.100493	0.400481
Firmicutes, Clostridia, Clostridiales, Lachnospiraceae, Lachnoclostridium	30	16	0.024502	0	0	0	0	0	0.362294	1.16556
Firmicutes, Bacilli, Bacillales, Paenibacillaceae, Paenibacillus	36	3	0.0244199	0	0	0	0	0	0.216089	0.0958522
Proteobacteria, Alphaproteobacteria, Rickettsiales, Rickettsiaceae, Rickettsia	32	1	0.0243441	0	0	0	0	0	1.15926	0.0117041
Bacteroidetes, Sphingobacteriia, Sphingobacteriales, Chitinophagaceae, Parafilimonas	31	1	0.024119	0	0	0	0	0	0.058825	0.0172602
Actinobacteria, Acidimicrobiia, Acidimicrobiales, Acidimicrobiaceae, Illumatobacter	25	3	0.0238429	0	0	0	0	0	0.410624	0.0380384
Proteobacteria, Alphaproteobacteria, Caulobacterales, Caulobacteraceae, Phenylobacterium	32	2	0.0235637	0	0	0	0	0	0.182447	0.0345205
Fusobacteria, Fusobacteriia, Fusobacteriales, Fusobacteriaceae, Fusobacterium	32	11	0.0235374	0	0	0	0	0	0.180108	4.99461
Actinobacteria, Actinobacteria, Propionibacteriales, Propionibacteriaceae, Micropruina	28	0	0.0234245	0	0	0	0	0	0.107846	0
Fusobacteria, Fusobacteriia, Fusobacteriales, Leptotrichiaceae, Leptotrichia	32	3	0.0229684	0	0	0	0	0	0.184094	0.0553899
Proteobacteria, Alphaproteobacteria, Sphingomonadales, Sphingomonadaceae, Zymomonas	31	2	0.0228409	0	0	0	0	0	0.126507	0.0146301
Proteobacteria, Gammaproteobacteria, Cellvibrionales, Cellvibrionaceae, Cellvibrio	34	8	0.0218313	0	0	0	0	0	0.467258	0.0915583
Firmicutes, Bacilli, Lactobacillales, Aerococcaceae, Facklamia	27	4	0.0217348	0	0	0	0	0	0.511524	0.158383
Acidobacteria, Acidobacteria, Subgroup 3, Unknown Family, Bryobacter	32	3	0.0214297	0	0	0	0	0	0.0674385	0.10596
Bacteroidetes, Flavobacteriia, Flavobacteriales, Flavobacteriaceae, Epilithonimonas	32	3	0.0211952	0	0	0	0	0	0.223248	0.0915583
Verrucomicrobia, Verrucomicrobiae, Verrucomicrobiales, Verrucomicrobiaceae, Luteolibacter	31	5	0.0208391	0	0	0	0	0	0.105395	0.21359
Bacteroidetes, Cytophagia, Cytophagales, Cytophagaceae, Rhodocytophaga	38	1	0.0208348	0	0	0	0	0	0.0893389	0.00919927
Bacteroidetes, Sphingobacteriia, Sphingobacteriales, Sphingobacteriaceae, Mucilaginibacter	29	12	0.0208287	0	0	0	0	0	0.0974145	0.847682
Actinobacteria, Actinobacteria, Actinomycetales, Actinomycetaceae, Varibaculum	31	2	0.0207048	0	0	0	0	0	0.296787	0.074148
Chloroflexi, KD4-96, Unassigned, Unassigned, Unassigned	23	2	0.0206938	0	0	0	0	0	0.131381	0.0526685
Proteobacteria, Alphaproteobacteria, Rhizobiales, Unassigned, Unassigned	28	2	0.0206903	0	0	0	0	0	11.6239	0.0794702
Firmicutes, Clostridia, Clostridiales, Lachnospiraceae, Fusicatenibacter	33	5	0.0203108	0	0	0	0	0	0.325049	0.0724329
Proteobacteria, Alphaproteobacteria, Rhodobacterales, Rhodobacteraceae, Unassigned	26	5	0.0200973	0	0	0	0	0	0.0978749	0.0326563
Verrucomicrobia, Verrucomicrobiae, Verrucomicrobiales, Verrucomicrobiaceae, uncultured	39	2	0.0200307	0	0.0100154	0	0	0	0.175861	0.0117041
Proteobacteria, Alphaproteobacteria, Rhodospirillales, Acetobacteraceae, Rhodovastum	33	1	0.0193322	0	0	0	0	0	0.146122	0.00300578
Cyanobacteria, Cyanobacteria, SubsectionIII, FamilyI, Leptolyngbya	33	0	0.0192782	0	0	0	0	0	0.520268	0
Actinobacteria, Actinobacteria, Micrococcales, Beutenbergiaceae, Salana	28	1	0.0190757	0	0	0	0	0	0.205884	0.0172602
Firmicutes, Clostridia, Clostridiales, Ruminococcaceae, Ruminococcus 2	34	8	0.0188489	0	0	0	0	0	0.228166	0.254638
Actinobacteria, MB-A2-108, uncultured bacterium, Unassigned, Unassigned	31	2	0.0187338	0	0	0	0	0	0.255375	0.0203323
Chloroflexi, Thermomicrobia, JG30-KF-CM45, uncultured Chloroflexi bacterium, Unassigned	31	1	0.0184621	0	0	0	0	0	0.134884	0.0396236
Firmicutes, Clostridia, Clostridiales, Ruminococcaceae, Subdoligranulum	30	9	0.0184262	0	0	0	0	0	0.358908	0.251229
Firmicutes, Bacilli, Lactobacillales, Leuconostocaceae, Fructobacillus	29	2	0.0181	0	0	0	0	0	0.624198	0.0871384
Proteobacteria, Alphaproteobacteria, Caulobacterales, Caulobacteraceae, uncultured	32	2	0.0178485	0	0	0	0	0	0.0974145	0.734214
Cyanobacteria, Cyanobacteria, SubsectionIV, FamilyI, Nostoc	27	6	0.0177922	0	0	0	0	0	0.143498	0.256097
Proteobacteria, Betaproteobacteria, Burkholderiales, Comamonadaceae, Ramlibacter	22	2	0.0177333	0	0	0	0	0	0.176926	0.0460273
Firmicutes, Bacilli, Lactobacillales, Leuconostocaceae, Leuconostoc	30	3	0.0176162	0	0	0	0	0	0.26146	0.159703
Actinobacteria, Actinobacteria, Corynebacteriales, Nocardiaceae, Williamsia	27	1	0.0174897	0	0	0	0	0	0.126125	0.0726153
Proteobacteria, Betaproteobacteria, Neisseriales, Neisseriaceae, uncultured	29	31	0.0173412	0.0346533	0	0	0	0	0.346773	3.93285
Proteobacteria, Betaproteobacteria, Burkholderiales, Comamonadaceae, Unassigned	24	16	0.0173091	0	0	0	0	0	0.197046	1.03674
Proteobacteria, Betaproteobacteria, Burkholderiales, Comamonadaceae, Comamonas	23	6	0.0172354	0	0	0	0	0	1.70677	0.0517807
Proteobacteria, Gammaproteobacteria, Enterobacteriales, Enterobacteriaceae, Arsenophonus	28	0	0.0167063	0	0	0	0	0	0.635324	0
Planctomycetes, Planctomycetacia, Planctomycetales, Planctomycetaceae, Unassigned	25	1	0.0164296	0	0	0	0	0	0.185456	0.019988
Planctomycetes, Planctomycetacia, Planctomycetales, Planctomycetaceae, Gemmata	32	10	0.0157004	0	0	0	0	0	0.31952	0.141363
Gemmatimonadetes, Gemmatimonadetes, Gemmatimonadales, Gemmatimonadaceae, Gemmatimonas	30	3	0.0156486	0	0	0	0	0	0.105105	0.124898
Firmicutes, Bacilli, Lactobacillales, Carnobacteriaceae, Dolosigranulum	30	9	0.0155459	0	0	0	0	0	0.654679	27.4417
Bacteroidetes, Bacteroidia, Bacteroidales, Prevotellaceae, Prevotellaceae NK3B31 group	29	25	0.0155255	0.0211542	0	0	0	0	2.26544	14.2096
Cyanobacteria, Cyanobacteria, SubsectionIII, FamilyI, Phormidium	30	1	0.0153435	0	0	0	0	0	0.314329	0.00273947
Proteobacteria, Gammaproteobacteria, Enterobacteriales, Enterobacteriaceae, Ewingella	24	1	0.015156	0	0	0	0	0	0.440223	0.309203
Firmicutes, Clostridia, Clostridiales, Lachnospiraceae, Anaerostipes	32	9	0.0150142	0	0	0	0	0	0.281964	0.527465
Proteobacteria, Alphaproteobacteria, Caulobacterales, Caulobacteraceae, Caulobacter	29	4	0.0148432	0	0	0	0	0	0.139709	0.0863011
Firmicutes, Bacilli, Lactobacillales, Leuconostocaceae, Weissella	30	1	0.0147889	0	0	0	0	0	0.109764	0.365981
Chloroflexi, Ardenticatenia, Ardenticatenales, uncultured bacterium, Unassigned	32	1	0.0146094	0	0	0	0	0	0.218968	0.0198118
Proteobacteria, Alphaproteobacteria, Rhizobiales, Beijerinckiaceae, Methylovirgula	29	0	0.0144778	0	0	0	0	0	0.0744158	0
Chloroflexi, TK10, uncultured bacterium, Unassigned, Unassigned	34	3	0.014367	0	0	0	0	0	0.114691	0.058339
Bacteroidetes, Bacteroidia, Bacteroidales, Prevotellaceae, Prevotella 6	29	5	0.0137057	0	0	0	0	0	0.165605	0.158702
Bacteroidetes, Sphingobacteriia, Sphingobacteriales, Chitinophagaceae, uncultured	34	14	0.0133509	0	0	0	0	0	0.0881886	0.272826
Actinobacteria, Actinobacteria, Propionibacteriales, Propionibacteriaceae, Propioniciclava	25	1	0.0133391	0	0	0	0	0	0.0955906	0.032769
Planctomycetes, Planctomycetacia, Planctomycetales, Planctomycetaceae, Planctomyces	31	7	0.0130359	0	0	0	0	0	1.2912	0.0402739
Bacteroidetes, Cytophagia, Cytophagales, Cytophagaceae, uncultured	34	7	0.0126308	0	0	0	0	0	0.134366	0.163696
Proteobacteria, Gammaproteobacteria, Chromatiales, Chromatiaceae, Rheinheimera	24	2	0.012615	0	0	0	0	0	0.441883	0.0319507
Verrucomicrobia, Verrucomicrobiae, Verrucomicrobiales, Verrucomicrobiaceae, Akkermansia	31	20	0.0124936	0	0.00624682	0	0	0	0.170151	1.00714
Proteobacteria, Alphaproteobacteria, Rhizobiales, Phyllobacteriaceae, Ahrensia	27	0	0.0124419	0	0	0	0	0	0.125003	0
Firmicutes, Bacilli, Bacillales, Paenibacillaceae, Saccharibacillus	28	1	0.0123716	0	0	0	0	0	0.15062	0.177181
Planctomycetes, Planctomycetacia, Planctomycetales, Planctomycetaceae, Singulisphaera	29	6	0.0122053	0	0	0	0	0	0.450056	0.615778
Actinobacteria, Thermoleophilia, Gaiellales, uncultured, uncultured microorganism	24	3	0.0121795	0	0	0	0	0	0.134877	0.0655925
Chloroflexi, Chloroflexia, Kallotenuales, AKIW781, uncultured bacterium	35	0	0.0120606	0	0	0	0	0	0.0823319	0
Chloroflexi, Thermomicrobia, JG30-KF-CM45, Unassigned, Unassigned	23	2	0.0119938	0	0	0	0	0	0.48324	0.133612
Bacteroidetes, Bacteroidia, Bacteroidales, Bacteroidales S24-7 group, uncultured bacterium	29	26	0.011711	0.0289527	0	0	0	0	2.96062	22.4005
Proteobacteria, Deltaproteobacteria, Bdellovibrionales, Bacteriovoracaceae, Peredibacter	30	2	0.0115913	0	0	0	0	0	0.056587	0.0163845
Proteobacteria, Gammaproteobacteria, Vibrionales, Vibrionaceae, Photobacterium	27	0	0.0115857	0	0	0	0	0	0.0935641	0
Bacteroidetes, Flavobacteriia, Flavobacteriales, Flavobacteriaceae, Empedobacter	28	3	0.0114359	0	0	0	0	0	0.836169	0.0809875
Proteobacteria, Betaproteobacteria, Burkholderiales, Alcaligenaceae, Achromobacter	24	4	0.0114061	0	0	0	0	0	0.232288	0.0300438
Acidobacteria, Acidobacteria, Subgroup 4, RB41, uncultured bacterium	33	4	0.0113947	0	0	0	0	0	0.0543183	0.0983069
Firmicutes, Clostridia, Clostridiales, Ruminococcaceae, Unassigned	31	16	0.0112771	0	0	0	0	0	0.0990479	0.272689
Firmicutes, Clostridia, Clostridiales, Lachnospiraceae, Dorea	29	5	0.0108564	0	0	0	0	0	0.186226	0.291015
Proteobacteria, Gammaproteobacteria, Xanthomonadales, Xanthomonadaceae, Thermomonas	22	2	0.0107321	0	0	0	0	0	0.252457	0.0941109
Proteobacteria, Deltaproteobacteria, Myxococcales, Sandaracinaceae, uncultured	33	4	0.0103107	0	0	0	0	0	0.0875871	0.3368
Proteobacteria, Gammaproteobacteria, Xanthomonadales, Xanthomonadaceae, uncultured	30	3	0.0102076	0	0	0	0	0	0.467922	0.0274348
Actinobacteria, Thermoleophilia, Solirubrobacterales, Elev-16S-1332, uncultured bacterium	23	1	0.00991467	0	0	0	0	0	0.131625	0.00570369
Firmicutes, Clostridia, Clostridiales, Lachnospiraceae, Roseburia	25	14	0.00991026	0	0	0	0	0	0.19977	0.128346
Proteobacteria, Deltaproteobacteria, Myxococcales, P3OB-42, uncultured bacterium	30	2	0.00969868	0	0	0	0	0	0.0843379	0.0406646
Proteobacteria, Gammaproteobacteria, Pseudomonadales, Moraxellaceae, Alkanindiges	31	1	0.00968502	0	0	0	0	0	0.130312	0.0406646
Actinobacteria, Actinobacteria, Micrococcales, Intrasporangiaceae, Arsenicicoccus	26	1	0.00966982	0	0	0	0	0	0.335207	0.0256666
Proteobacteria, Alphaproteobacteria, Rhodospirillales, Rhodospirillaceae, Defluviicoccus	29	1	0.00948622	0	0	0	0	0	0.0460229	0.0230136
Proteobacteria, Alphaproteobacteria, Rhizobiales, Phyllobacteriaceae, Unassigned	23	1	0.00931103	0	0	0	0	0	0.452897	0.232369
Actinobacteria, Thermoleophilia, Solirubrobacterales, 0319-6M6, uncultured bacterium	23	1	0.0091324	0	0	0	0	0	0.0893389	0.0848176
Verrucomicrobia, Opitutae, Opitutales, Opitutaceae, Opitutus	29	10	0.00899974	0	0	0	0	0	0.054916	0.126575
Proteobacteria, Gammaproteobacteria, Xanthomonadales, Xanthomonadaceae, Arenimonas	28	0	0.00876395	0	0	0	0	0	0.0980416	0
Chloroflexi, Chloroflexia, Herpetosiphonales, Herpetosiphonaceae, Herpetosiphon	27	0	0.00822075	0	0	0	0	0	0.061311	0
Firmicutes, Clostridia, Clostridiales, Lachnospiraceae, uncultured	27	24	0.0081918	0.0303363	0	0	0	0	0.549344	4.0192
Firmicutes, Clostridia, Clostridiales, Ruminococcaceae, Ruminococcaceae UCG-014	27	15	0.00814337	0	0	0	0	0	0.240401	0.424088
Actinobacteria, Coriobacteriia, Coriobacteriales, Coriobacteriaceae, Atopobium	25	5	0.00796568	0	0	0	0	0	3.28711	0.0881679
Firmicutes, Clostridia, Clostridiales, Ruminococcaceae, Ruminococcus 1	24	19	0.00770555	0	0	0	0	0	0.294462	1.43904
Actinobacteria, Actinobacteria, Micrococcales, Promicromonosporaceae, Cellulosimicrobium	23	1	0.00763722	0	0	0	0	0	0.668213	0.00263206
Cyanobacteria, Chloroplast, uncultured eukaryote, Unassigned, Unassigned	25	0	0.00755114	0	0	0	0	0	0.131331	0
Chloroflexi, Caldilineae, Caldilineales, Caldilineaceae, uncultured	27	1	0.00743242	0	0	0	0	0	0.050599	0.0191351
Chloroflexi, Chloroflexia, Chloroflexales, FFCH7168, uncultured bacterium	29	0	0.00739735	0	0	0	0	0	0.112869	0
Proteobacteria, Deltaproteobacteria, Myxococcales, Nannocystaceae, Nannocystis	28	0	0.00736408	0	0	0	0	0	0.0441119	0
Verrucomicrobia, Spartobacteria, Chthoniobacterales, DA101 soil group, uncultured bacterium	24	2	0.00732858	0	0	0	0	0	0.0928424	0.0117041
Firmicutes, Clostridia, Clostridiales, Christensenellaceae, Christensenellaceae R-7 group	25	16	0.00726052	0	0	0	0	0	0.165463	0.436522
Proteobacteria, Deltaproteobacteria, Myxococcales, Haliangiaceae, Haliangium	30	8	0.00719429	0	0	0	0	0	0.186666	0.238178
Bacteroidetes, Flavobacteriia, Flavobacteriales, Flavobacteriaceae, Capnocytophaga	25	3	0.00703658	0	0	0	0	0	0.105094	0.243987
Actinobacteria, Actinobacteria, Micrococcales, Dermatophilaceae, Unassigned	22	1	0.00672435	0	0	0	0	0	0.094806	0.0230136
Chloroflexi, Chloroflexia, Chloroflexales, Roseiflexaceae, Roseiflexus	28	0	0.00646451	0	0	0	0	0	0.039375	0
Planctomycetes, Planctomycetacia, Planctomycetales, Planctomycetaceae, Pir4 lineage	26	1	0.00637437	0	0	0	0	0	0.291478	0.0545653
Firmicutes, Negativicutes, Selenomonadales, Veillonellaceae, Negativicoccus	26	2	0.00628693	0	0	0	0	0	0.244112	0.0822622
Actinobacteria, Actinobacteria, Kineosporiales, Kineosporiaceae, Kineosporia	22	0	0.00613844	0	0	0	0	0	0.135379	0
Firmicutes, Clostridia, Clostridiales, Ruminococcaceae, [Eubacterium] coprostanoligenes group	26	14	0.00601021	0	0	0	0	0	0.151519	0.265506
Firmicutes, Bacilli, Lactobacillales, Aerococcaceae, Abiotrophia	22	1	0.00584488	0	0	0	0	0	0.12271	0.0792472
Chloroflexi, Ktedonobacteria, C0119, uncultured bacterium, Unassigned	29	1	0.00580066	0	0	0	0	0	0.0472971	0.00273947
Bacteroidetes, Flavobacteriia, Flavobacteriales, Flavobacteriaceae, Gillisia	27	1	0.00550224	0	0	0	0	0	0.0522308	0.00700068
Actinobacteria, Acidimicrobiia, Acidimicrobiales, uncultured, uncultured Acidimicrobidae bacterium	24	2	0.00511323	0	0	0	0	0	0.0560558	0.0145231
Proteobacteria, Deltaproteobacteria, Oligoflexales, Oligoflexaceae, uncultured bacterium	24	1	0.00448675	0	0	0	0	0	0.0538924	0.010923
Firmicutes, Clostridia, Clostridiales, Lachnospiraceae, [Eubacterium] hallii group	22	6	0.00326755	0	0	0	0	0	0.162525	0.118871
Actinobacteria, Actinobacteria, Micrococcales, Microbacteriaceae, Okibacterium	22	0	0.00322482	0	0	0	0	0	0.138004	0
Actinobacteria, Acidimicrobiia, Acidimicrobiales, uncultured, Unassigned	23	2	0.00318863	0	0	0	0	0	0.0613638	0.0705343
Actinobacteria, Actinobacteria, Micrococcales, Intrasporangiaceae, Ornithinicoccus	22	2	0.00306922	0	0	0	0	0	0.154416	0.0146301
Proteobacteria, Deltaproteobacteria, Bdellovibrionales, Bdellovibrionaceae, Bdellovibrio	23	2	0.00306063	0	0	0	0	0	0.0171714	0.0575341
Cyanobacteria, Cyanobacteria, SubsectionIV, FamilyII, Calothrix	23	0	0.00299776	0	0	0	0	0	0.0367866	0
Firmicutes, Bacilli, Bacillales, Listeriaceae, Brochothrix	22	6	0.00291744	0	0	0	0	0	0.226395	0.287109
Proteobacteria, Gammaproteobacteria, Alteromonadales, Psychromonadaceae, Psychromonas	23	0	0.00289939	0	0	0	0	0	0.0696723	0
Firmicutes, Negativicutes, Selenomonadales, Acidaminococcaceae, Phascolarctobacterium	22	8	0.00269462	0	0	0	0	0	0.116165	0.618407
Proteobacteria, Deltaproteobacteria, Myxococcales, Polyangiaceae, Sorangium	22	4	0.00220472	0	0	0	0	0	0.0843752	0.0255646
Firmicutes, Clostridia, Clostridiales, Lachnospiraceae, Lachnospiraceae ND3007 group	22	6	0.00176448	0	0	0	0	0	0.18284	0.21793
Proteobacteria, Epsilonproteobacteria, Campylobacterales, Campylobacteraceae, Campylobacter	22	8	0.00161241	0	0	0	0	0	0.0330927	0.793298
Bacteroidetes, Bacteroidia, Bacteroidales, Rikenellaceae, Alistipes	22	10	0.00134731	0	0	0	0	0	0.0995573	0.0933424
Cyanobacteria, ML635J-21, uncultured bacterium, Unassigned, Unassigned	22	6	0.00102307	0	0	0	0	0	0.0282413	0.054615
Acidobacteria, Acidobacteria, Acidobacteriales, Acidobacteriaceae (Subgroup 1), Acidobacterium	4	4	0	0	0	0	0	0	0.0683325	0.0203323
Acidobacteria, Acidobacteria, Acidobacteriales, Acidobacteriaceae (Subgroup 1), Bryocella	16	0	0	0	0	0	0	0	0.064638	0
Acidobacteria, Acidobacteria, Acidobacteriales, Acidobacteriaceae (Subgroup 1), Edaphobacter	0	0	0	0	0	0	0	0	0	0
Acidobacteria, Acidobacteria, Acidobacteriales, Acidobacteriaceae (Subgroup 1), Granulicella	6	5	0	0	0	0	0	0	0.0291687	0.186891
Acidobacteria, Acidobacteria, Acidobacteriales, Acidobacteriaceae (Subgroup 1), Telmatobacter	1	0	0	0	0	0	0	0	0.00449999	0
Acidobacteria, Acidobacteria, Acidobacteriales, Acidobacteriaceae (Subgroup 1), Terriglobus	17	1	0	0	0	0	0	0	0.0487072	0.00601156
Acidobacteria, Acidobacteria, Acidobacteriales, Acidobacteriaceae (Subgroup 1), Unassigned	5	1	0	0	0	0	0	0	0.0255391	1.16139
Acidobacteria, Acidobacteria, Acidobacteriales, Acidobacteriaceae (Subgroup 1), uncultured	6	2	0	0	0	0	0	0	0.0235344	0.109131
Acidobacteria, Acidobacteria, Subgroup 12, uncultured bacterium, Unassigned	0	1	0	0	0	0	0	0	0	0.00914375
Acidobacteria, Acidobacteria, Subgroup 17, Unassigned, Unassigned	4	0	0	0	0	0	0	0	0.0207883	0
Acidobacteria, Acidobacteria, Subgroup 17, uncultured Acidobacteria bacterium, Unassigned	4	0	0	0	0	0	0	0	0.0196083	0
Acidobacteria, Acidobacteria, Subgroup 17, uncultured Acidobacteriales bacterium, Unassigned	1	0	0	0	0	0	0	0	0.00488711	0
Acidobacteria, Acidobacteria, Subgroup 17, uncultured bacterium, Unassigned	7	1	0	0	0	0	0	0	0.0155597	0.109131
Acidobacteria, Acidobacteria, Subgroup 2, uncultured bacterium, Unassigned	0	0	0	0	0	0	0	0	0	0
Acidobacteria, Acidobacteria, Subgroup 3, SJA-149, uncultured bacterium	4	1	0	0	0	0	0	0	0.00706032	0.0255646
Acidobacteria, Acidobacteria, Subgroup 3, Unknown Family, Candidatus Solibacter	1	3	0	0	0	0	0	0	0.0125263	0.0928454
Acidobacteria, Acidobacteria, Subgroup 3, Unknown Family, Unassigned	1	0	0	0	0	0	0	0	0.00293962	0
Acidobacteria, Acidobacteria, Subgroup 4, 45597, uncultured Acidobacteria bacterium	1	0	0	0	0	0	0	0	0.0772715	0
Acidobacteria, Acidobacteria, Subgroup 4, 45597, uncultured bacterium	9	3	0	0	0	0	0	0	0.00899999	0.11309
Acidobacteria, Acidobacteria, Subgroup 4, DS-100, Unassigned	5	0	0	0	0	0	0	0	0.0181925	0
Acidobacteria, Acidobacteria, Subgroup 4, DS-100, uncultured Acidobacteriales bacterium	2	0	0	0	0	0	0	0	0.0192692	0
Acidobacteria, Acidobacteria, Subgroup 4, DS-100, uncultured bacterium	7	0	0	0	0	0	0	0	0.0164741	0
Acidobacteria, Acidobacteria, Subgroup 4, Elev-16S-573, uncultured bacterium	1	0	0	0	0	0	0	0	0.0262261	0
Acidobacteria, Acidobacteria, Subgroup 4, RB41, Unassigned	2	0	0	0	0	0	0	0	0.0141497	0
Acidobacteria, Acidobacteria, Subgroup 4, RB41, uncultured Acidobacteria bacterium	3	1	0	0	0	0	0	0	0.0243072	0.0632875
Acidobacteria, Acidobacteria, Subgroup 5, Unassigned, Unassigned	1	0	0	0	0	0	0	0	0.00415766	0
Acidobacteria, Acidobacteria, Subgroup 5, uncultured Acidobacteria bacterium, Unassigned	1	0	0	0	0	0	0	0	0.00404277	0
Acidobacteria, Acidobacteria, Subgroup 6, Unassigned, Unassigned	9	4	0	0	0	0	0	0	0.0561987	0.41536
Acidobacteria, Acidobacteria, Subgroup 6, uncultured Acidobacteriales bacterium, Unassigned	2	1	0	0	0	0	0	0	0.0134487	0.0545653
Acidobacteria, Holophagae, Subgroup 10, ABS-19, Unassigned	1	0	0	0	0	0	0	0	0.142947	0
Acidobacteria, Holophagae, Subgroup 10, ABS-19, uncultured bacterium	15	2	0	0	0	0	0	0	0.044959	0.0172602
Acidobacteria, Holophagae, Subgroup 10, Sva0725, Unassigned	1	0	0	0	0	0	0	0	0.00856116	0
Acidobacteria, Holophagae, Subgroup 10, Sva0725, uncultured bacterium	0	1	0	0	0	0	0	0	0	0.0117041
Acidobacteria, Holophagae, Subgroup 7, Unassigned, Unassigned	12	0	0	0	0	0	0	0	0.0385383	0
Acidobacteria, Holophagae, Subgroup 7, uncultured bacterium, Unassigned	6	2	0	0	0	0	0	0	0.0225473	0.141363
Acidobacteria, Holophagae, Subgroup 7, uncultured soil bacterium, Unassigned	1	0	0	0	0	0	0	0	0.00784514	0
Acidobacteria, Subgroup 22, uncultured bacterium, Unassigned, Unassigned	1	0	0	0	0	0	0	0	0.0180505	0
Actinobacteria, Acidimicrobiia, Acidimicrobiales, Acidimicrobiaceae, CL500-29 marine group	18	1	0	0	0	0	0	0	0.240202	0.0727537
Actinobacteria, Acidimicrobiia, Acidimicrobiales, Acidimicrobiaceae, Unassigned	4	0	0	0	0	0	0	0	0.018	0
Actinobacteria, Acidimicrobiia, Acidimicrobiales, Acidimicrobiales Incertae Sedis, Candidatus Microthrix	18	4	0	0	0	0	0	0	0.0517499	0.101661
Actinobacteria, Acidimicrobiia, Acidimicrobiales, OM1 clade, uncultured actinobacterium	19	1	0	0	0	0	0	0	0.0742499	0.0163349
Actinobacteria, Acidimicrobiia, Acidimicrobiales, OM1 clade, uncultured bacterium	8	0	0	0	0	0	0	0	0.0228709	0
Actinobacteria, Acidimicrobiia, Acidimicrobiales, OM1 clade, uncultured compost bacterium	1	0	0	0	0	0	0	0	0.00673655	0
Actinobacteria, Acidimicrobiia, Acidimicrobiales, Sva0996 marine group, uncultured actinobacterium	1	0	0	0	0	0	0	0	0.00449999	0
Actinobacteria, Acidimicrobiia, Acidimicrobiales, Unassigned, Unassigned	4	0	0	0	0	0	0	0	0.0178978	0
Actinobacteria, Acidimicrobiia, Acidimicrobiales, uncultured, uncultured Actinomycetales bacterium	1	0	0	0	0	0	0	0	0.00606416	0
Actinobacteria, Acidimicrobiia, Acidimicrobiales, uncultured, uncultured actinobacterium	1	0	0	0	0	0	0	0	0.00911099	0
Actinobacteria, Actinobacteria, Actinomycetales, Actinomycetaceae, Actinotignum	7	0	0	0	0	0	0	0	0.0279036	0
Actinobacteria, Actinobacteria, Actinomycetales, Actinomycetaceae, Arcanobacterium	2	0	0	0	0	0	0	0	0.0142943	0
Actinobacteria, Actinobacteria, Actinomycetales, Actinomycetaceae, Flaviflexus	1	1	0	0	0	0	0	0	0.0198886	0.0230136
Actinobacteria, Actinobacteria, Actinomycetales, Actinomycetaceae, Mobiluncus	15	0	0	0	0	0	0	0	0.0902527	0
Actinobacteria, Actinobacteria, Actinomycetales, Actinomycetaceae, Trueperella	1	0	0	0	0	0	0	0	0.00972479	0
Actinobacteria, Actinobacteria, Actinomycetales, Actinomycetaceae, Unassigned	0	1	0	0	0	0	0	0	0	0.032769
Actinobacteria, Actinobacteria, Actinomycetales, Actinomycetaceae, uncultured	9	0	0	0	0	0	0	0	0.0356715	0
Actinobacteria, Actinobacteria, Actinomycetales, Actinomycetaceae, uncultured Actinomycetaceae bacterium	3	0	0	0	0	0	0	0	0.0122178	0
Actinobacteria, Actinobacteria, Actinopolysporales, Actinopolysporaceae, Actinopolyspora	4	0	0	0	0	0	0	0	0.0097229	0
Actinobacteria, Actinobacteria, Actinopolysporales, Actinopolysporaceae, Halopolyspora	2	0	0	0	0	0	0	0	0.00440943	0
Actinobacteria, Actinobacteria, Actinopolysporales, Actinopolysporaceae, Unassigned	1	0	0	0	0	0	0	0	0.00293962	0
Actinobacteria, Actinobacteria, Bifidobacteriales, Bifidobacteriaceae, Aeriscardovia	2	1	0	0	0	0	0	0	0.0198886	0.00391875
Actinobacteria, Actinobacteria, Bifidobacteriales, Bifidobacteriaceae, Alloscardovia	6	2	0	0	0	0	0	0	0.307585	0.0310118
Actinobacteria, Actinobacteria, Bifidobacteriales, Bifidobacteriaceae, Bombiscardovia	1	0	0	0	0	0	0	0	0.0485037	0
Actinobacteria, Actinobacteria, Bifidobacteriales, Bifidobacteriaceae, Scardovia	3	0	0	0	0	0	0	0	0.0685448	0
Actinobacteria, Actinobacteria, Catenulisporales, Actinospicaceae, Actinospica	1	0	0	0	0	0	0	0	0.271052	0
Actinobacteria, Actinobacteria, Corynebacteriales, Corynebacteriaceae, Turicella	16	2	0	0	0	0	0	0	0.130923	0.384545
Actinobacteria, Actinobacteria, Corynebacteriales, Corynebacteriales Incertae Sedis, Tomitella	2	0	0	0	0	0	0	0	0.0178217	0
Actinobacteria, Actinobacteria, Corynebacteriales, Nocardiaceae, Gordonia	20	3	0	0	0	0	0	0	0.856425	0.0147456
Actinobacteria, Actinobacteria, Corynebacteriales, Nocardiaceae, Nocardia	6	2	0	0	0	0	0	0	0.102499	0.00821841
Actinobacteria, Actinobacteria, Corynebacteriales, Tsukamurellaceae, Tsukamurella	3	0	0	0	0	0	0	0	0.0243072	0
Actinobacteria, Actinobacteria, Frankiales, Acidothermaceae, Acidothermus	20	1	0	0	0	0	0	0	0.139709	0.00547894
Actinobacteria, Actinobacteria, Frankiales, Cryptosporangiaceae, Cryptosporangium	7	0	0	0	0	0	0	0	0.0329482	0
Actinobacteria, Actinobacteria, Frankiales, Cryptosporangiaceae, Fodinicola	0	8	0	0	0	0	0	0	0	0.272826
Actinobacteria, Actinobacteria, Frankiales, Frankiaceae, Jatrophihabitans	19	1	0	0	0	0	0	0	0.0974146	0.00767052
Actinobacteria, Actinobacteria, Frankiales, Geodermatophilaceae, Geodermatophilus	15	2	0	0	0	0	0	0	0.0580467	0.0639015
Actinobacteria, Actinobacteria, Frankiales, Geodermatophilaceae, uncultured	3	1	0	0	0	0	0	0	0.0190642	0.00852152
Actinobacteria, Actinobacteria, Frankiales, Sporichthyaceae, Sporichthya	3	0	0	0	0	0	0	0	0.0270758	0
Actinobacteria, Actinobacteria, Frankiales, Sporichthyaceae, Unassigned	1	0	0	0	0	0	0	0	0.030866	0
Actinobacteria, Actinobacteria, Frankiales, Sporichthyaceae, uncultured	15	1	0	0	0	0	0	0	0.0808843	0.0727537
Actinobacteria, Actinobacteria, Frankiales, Unassigned, Unassigned	11	0	0	0	0	0	0	0	0.0595593	0
Actinobacteria, Actinobacteria, Frankiales, uncultured, Unassigned	1	0	0	0	0	0	0	0	0.0114354	0
Actinobacteria, Actinobacteria, Glycomycetales, Glycomycetaceae, Glycomyces	12	0	0	0	0	0	0	0	0.0125339	0
Actinobacteria, Actinobacteria, Glycomycetales, Glycomycetaceae, uncultured	1	0	0	0	0	0	0	0	0.00673655	0
Actinobacteria, Actinobacteria, Kineosporiales, Kineosporiaceae, Angustibacter	8	0	0	0	0	0	0	0	0.0297663	0
Actinobacteria, Actinobacteria, Kineosporiales, Kineosporiaceae, Pseudokineococcus	17	0	0	0	0	0	0	0	0.125768	0
Actinobacteria, Actinobacteria, Kineosporiales, Kineosporiaceae, Unassigned	1	0	0	0	0	0	0	0	0.030866	0
Actinobacteria, Actinobacteria, Kineosporiales, Kineosporiaceae, uncultured	0	0	0	0	0	0	0	0	0	0
Actinobacteria, Actinobacteria, Micrococcales, Bogoriellaceae, Georgenia	14	1	0	0	0	0	0	0	0.0514594	0.0495295
Actinobacteria, Actinobacteria, Micrococcales, Cellulomonadaceae, Actinotalea	6	0	0	0	0	0	0	0	0.0792616	0
Actinobacteria, Actinobacteria, Micrococcales, Demequinaceae, Demequina	1	1	0	0	0	0	0	0	0.0194093	0.00900342
Actinobacteria, Actinobacteria, Micrococcales, Demequinaceae, Lysinimicrobium	2	0	0	0	0	0	0	0	0.027	0
Actinobacteria, Actinobacteria, Micrococcales, Dermabacteraceae, Helcobacillus	5	0	0	0	0	0	0	0	0.231649	0
Actinobacteria, Actinobacteria, Micrococcales, Dermacoccaceae, Barrientosiimonas	1	0	0	0	0	0	0	0	0.0571207	0
Actinobacteria, Actinobacteria, Micrococcales, Dermacoccaceae, Branchiibius	0	1	0	0	0	0	0	0	0	0.00434783
Actinobacteria, Actinobacteria, Micrococcales, Dermacoccaceae, Demetria	1	0	0	0	0	0	0	0	0.0176377	0
Actinobacteria, Actinobacteria, Micrococcales, Dermacoccaceae, Dermacoccus	9	2	0	0	0	0	0	0	0.0880036	0.15894
Actinobacteria, Actinobacteria, Micrococcales, Dermacoccaceae, Flexivirga	1	0	0	0	0	0	0	0	0.0124026	0
Actinobacteria, Actinobacteria, Micrococcales, Dermacoccaceae, Unassigned	1	0	0	0	0	0	0	0	0.014704	0
Actinobacteria, Actinobacteria, Micrococcales, Dermacoccaceae, uncultured	0	2	0	0	0	0	0	0	0	0.0594354
Actinobacteria, Actinobacteria, Micrococcales, Dermatophilaceae, Mobilicoccus	8	0	0	0	0	0	0	0	0.0350349	0
Actinobacteria, Actinobacteria, Micrococcales, Intrasporangiaceae, Intrasporangium	1	1	0	0	0	0	0	0	0.043466	0.102677
Actinobacteria, Actinobacteria, Micrococcales, Intrasporangiaceae, Ornithinibacter	14	1	0	0	0	0	0	0	0.318635	0.00410891
Actinobacteria, Actinobacteria, Micrococcales, Intrasporangiaceae, Phycicoccus	16	3	0	0	0	0	0	0	1.96819	0.137523
Actinobacteria, Actinobacteria, Micrococcales, Intrasporangiaceae, Terrabacter	2	0	0	0	0	0	0	0	0.0248053	0
Actinobacteria, Actinobacteria, Micrococcales, Intrasporangiaceae, Unassigned	16	1	0	0	0	0	0	0	0.575995	0.0117041
Actinobacteria, Actinobacteria, Micrococcales, Microbacteriaceae, Agrococcus	21	1	0	0	0	0	0	0	0.203436	0.0098621
Actinobacteria, Actinobacteria, Micrococcales, Microbacteriaceae, Agromyces	18	0	0	0	0	0	0	0	0.25875	0
Actinobacteria, Actinobacteria, Micrococcales, Microbacteriaceae, Amnibacterium	10	0	0	0	0	0	0	0	0.125827	0
Actinobacteria, Actinobacteria, Micrococcales, Microbacteriaceae, Cryobacterium	8	0	0	0	0	0	0	0	0.161769	0
Actinobacteria, Actinobacteria, Micrococcales, Microbacteriaceae, Gryllotalpicola	2	0	0	0	0	0	0	0	0.063777	0
Actinobacteria, Actinobacteria, Micrococcales, Microbacteriaceae, Herbiconiux	3	0	0	0	0	0	0	0	0.0963459	0
Actinobacteria, Actinobacteria, Micrococcales, Microbacteriaceae, Labedella	3	0	0	0	0	0	0	0	0.0669743	0
Actinobacteria, Actinobacteria, Micrococcales, Microbacteriaceae, Leifsonia	17	5	0	0	0	0	0	0	0.232752	0.367543
Actinobacteria, Actinobacteria, Micrococcales, Microbacteriaceae, Leucobacter	7	3	0	0	0	0	0	0	0.0257297	0.159754
Actinobacteria, Actinobacteria, Micrococcales, Microbacteriaceae, Lysinimonas	16	3	0	0	0	0	0	0	0.178598	0.114811
Actinobacteria, Actinobacteria, Micrococcales, Microbacteriaceae, Marisediminicola	2	0	0	0	0	0	0	0	0.0304061	0
Actinobacteria, Actinobacteria, Micrococcales, Microbacteriaceae, Mycetocola	16	0	0	0	0	0	0	0	0.0656355	0
Actinobacteria, Actinobacteria, Micrococcales, Microbacteriaceae, Plantibacter	18	0	0	0	0	0	0	0	0.202947	0
Actinobacteria, Actinobacteria, Micrococcales, Microbacteriaceae, Schumannella	0	0	0	0	0	0	0	0	0	0
Actinobacteria, Actinobacteria, Micrococcales, Microbacteriaceae, Yonghaparkia	3	0	0	0	0	0	0	0	0.0548219	0
Actinobacteria, Actinobacteria, Micrococcales, Microbacteriaceae, uncultured	0	1	0	0	0	0	0	0	0	0.0110042
Actinobacteria, Actinobacteria, Micrococcales, Micrococcaceae, Citricoccus	2	0	0	0	0	0	0	0	0.146452	0
Actinobacteria, Actinobacteria, Micrococcales, Micrococcaceae, Nesterenkonia	15	0	0	0	0	0	0	0	0.659945	0
Actinobacteria, Actinobacteria, Micrococcales, Micrococcaceae, Unassigned	2	0	0	0	0	0	0	0	0.0171714	0
Actinobacteria, Actinobacteria, Micrococcales, Micrococcaceae, Yaniella	4	0	0	0	0	0	0	0	0.160096	0
Actinobacteria, Actinobacteria, Micrococcales, Promicromonosporaceae, Isoptericola	1	0	0	0	0	0	0	0	0.0116697	0
Actinobacteria, Actinobacteria, Micrococcales, Promicromonosporaceae, Promicromonospora	11	0	0	0	0	0	0	0	0.0396884	0
Actinobacteria, Actinobacteria, Micrococcales, Promicromonosporaceae, Unassigned	1	0	0	0	0	0	0	0	0.0161679	0
Actinobacteria, Actinobacteria, Micrococcales, Unassigned, Unassigned	7	1	0	0	0	0	0	0	0.0479378	0.0928454
Actinobacteria, Actinobacteria, Micromonosporales, Micromonosporaceae, Actinocatenispora	1	0	0	0	0	0	0	0	0.150331	0
Actinobacteria, Actinobacteria, Micromonosporales, Micromonosporaceae, Asanoa	2	0	0	0	0	0	0	0	0.0147922	0
Actinobacteria, Actinobacteria, Micromonosporales, Micromonosporaceae, Catenuloplanes	1	0	0	0	0	0	0	0	0.0304164	0
Actinobacteria, Actinobacteria, Micromonosporales, Micromonosporaceae, Dactylosporangium	8	0	0	0	0	0	0	0	0.0343063	0
Actinobacteria, Actinobacteria, Micromonosporales, Micromonosporaceae, Hamadaea	1	0	0	0	0	0	0	0	0.170831	0
Actinobacteria, Actinobacteria, Micromonosporales, Micromonosporaceae, Longispora	0	0	0	0	0	0	0	0	0	0
Actinobacteria, Actinobacteria, Micromonosporales, Micromonosporaceae, Luedemannella	4	1	0	0	0	0	0	0	0.0457417	0.0287375
Actinobacteria, Actinobacteria, Micromonosporales, Micromonosporaceae, Micromonospora	16	1	0	0	0	0	0	0	0.316597	0.005225
Actinobacteria, Actinobacteria, Micromonosporales, Micromonosporaceae, Planosporangium	0	1	0	0	0	0	0	0	0	0.0396236
Actinobacteria, Actinobacteria, Micromonosporales, Micromonosporaceae, Plantactinospora	4	0	0	0	0	0	0	0	0.0879679	0
Actinobacteria, Actinobacteria, Micromonosporales, Micromonosporaceae, Rhizocola	2	0	0	0	0	0	0	0	0.00787499	0
Actinobacteria, Actinobacteria, Micromonosporales, Micromonosporaceae, Stackebrandtia	3	0	0	0	0	0	0	0	0.0282994	0
Actinobacteria, Actinobacteria, Micromonosporales, Micromonosporaceae, Unassigned	14	2	0	0	0	0	0	0	0.111706	0.028767
Actinobacteria, Actinobacteria, Micromonosporales, Micromonosporaceae, Verrucosispora	1	0	0	0	0	0	0	0	0.0370287	0
Actinobacteria, Actinobacteria, Micromonosporales, Micromonosporaceae, Virgisporangium	3	0	0	0	0	0	0	0	0.0487056	0
Actinobacteria, Actinobacteria, Micromonosporales, Micromonosporaceae, uncultured	0	0	0	0	0	0	0	0	0	0
Actinobacteria, Actinobacteria, PeM15, uncultured bacterium, Unassigned	6	2	0	0	0	0	0	0	0.0215741	0.109131
Actinobacteria, Actinobacteria, Propionibacteriales, Nocardioidaceae, Kribbella	12	0	0	0	0	0	0	0	0.0315	0
Actinobacteria, Actinobacteria, Propionibacteriales, Nocardioidaceae, Mumia	1	0	0	0	0	0	0	0	0.0171223	0
Actinobacteria, Actinobacteria, Propionibacteriales, Nocardioidaceae, Unassigned	6	2	0	0	0	0	0	0	0.134807	0.0273075
Actinobacteria, Actinobacteria, Propionibacteriales, Nocardioidaceae, uncultured	7	0	0	0	0	0	0	0	0.0415404	0
Actinobacteria, Actinobacteria, Propionibacteriales, Propionibacteriaceae, Auraticoccus	3	0	0	0	0	0	0	0	0.0171573	0
Actinobacteria, Actinobacteria, Propionibacteriales, Propionibacteriaceae, Brooklawnia	1	0	0	0	0	0	0	0	0.00751578	0
Actinobacteria, Actinobacteria, Propionibacteriales, Propionibacteriaceae, Granulicoccus	4	0	0	0	0	0	0	0	0.0859766	0
Actinobacteria, Actinobacteria, Propionibacteriales, Propionibacteriaceae, Haloactinopolyspora	1	0	0	0	0	0	0	0	0.0120337	0
Actinobacteria, Actinobacteria, Propionibacteriales, Propionibacteriaceae, Luteococcus	9	0	0	0	0	0	0	0	0.0270874	0
Actinobacteria, Actinobacteria, Propionibacteriales, Propionibacteriaceae, Propioniferax	7	0	0	0	0	0	0	0	0.0451264	0
Actinobacteria, Actinobacteria, Propionibacteriales, Propionibacteriaceae, Propionimicrobium	3	0	0	0	0	0	0	0	0.0579536	0
Actinobacteria, Actinobacteria, Propionibacteriales, Propionibacteriaceae, Tessaracoccus	14	1	0	0	0	0	0	0	0.0459578	0.019988
Actinobacteria, Actinobacteria, Propionibacteriales, Propionibacteriaceae, Unassigned	7	1	0	0	0	0	0	0	0.0315314	0.0146301
Actinobacteria, Actinobacteria, Pseudonocardiales, Pseudonocardiaceae, Actinophytocola	0	0	0	0	0	0	0	0	0	0
Actinobacteria, Actinobacteria, Pseudonocardiales, Pseudonocardiaceae, Amycolatopsis	6	0	0	0	0	0	0	0	0.0361011	0
Actinobacteria, Actinobacteria, Pseudonocardiales, Pseudonocardiaceae, Crossiella	4	1	0	0	0	0	0	0	0.0387217	0.0990589
Actinobacteria, Actinobacteria, Pseudonocardiales, Pseudonocardiaceae, Kibdelosporangium	0	0	0	0	0	0	0	0	0	0
Actinobacteria, Actinobacteria, Pseudonocardiales, Pseudonocardiaceae, Lentzea	2	0	0	0	0	0	0	0	0.0776631	0
Actinobacteria, Actinobacteria, Pseudonocardiales, Pseudonocardiaceae, Prauserella	2	1	0	0	0	0	0	0	0.0196128	0.397351
Actinobacteria, Actinobacteria, Pseudonocardiales, Pseudonocardiaceae, Saccharomonospora	2	0	0	0	0	0	0	0	0.0248053	0
Actinobacteria, Actinobacteria, Pseudonocardiales, Pseudonocardiaceae, Saccharopolyspora	5	0	0	0	0	0	0	0	0.040024	0
Actinobacteria, Actinobacteria, Pseudonocardiales, Pseudonocardiaceae, Saccharothrix	3	0	0	0	0	0	0	0	0.0375789	0
Actinobacteria, Actinobacteria, Pseudonocardiales, Pseudonocardiaceae, Thermotunica	1	0	0	0	0	0	0	0	0.0185492	0
Actinobacteria, Actinobacteria, Pseudonocardiales, Pseudonocardiaceae, Unassigned	1	0	0	0	0	0	0	0	0.00396736	0
Actinobacteria, Actinobacteria, Streptomycetales, Streptomycetaceae, Kitasatospora	1	0	0	0	0	0	0	0	0.0272858	0
Actinobacteria, Actinobacteria, Streptomycetales, Streptomycetaceae, Streptacidiphilus	1	0	0	0	0	0	0	0	0.0774435	0
Actinobacteria, Actinobacteria, Streptosporangiales, Nocardiopsaceae, Nocardiopsis	16	1	0	0	0	0	0	0	0.217109	0.0117041
Actinobacteria, Actinobacteria, Streptosporangiales, Nocardiopsaceae, Thermobifida	3	0	0	0	0	0	0	0	0.0726526	0
Actinobacteria, Actinobacteria, Streptosporangiales, Nocardiopsaceae, Unassigned	0	0	0	0	0	0	0	0	0	0
Actinobacteria, Actinobacteria, Streptosporangiales, Streptosporangiaceae, Microbispora	1	0	0	0	0	0	0	0	0.548937	0
Actinobacteria, Actinobacteria, Streptosporangiales, Streptosporangiaceae, Nonomuraea	8	0	0	0	0	0	0	0	0.0200664	0
Actinobacteria, Actinobacteria, Streptosporangiales, Streptosporangiaceae, Sphaerisporangium	1	1	0	0	0	0	0	0	0.00584488	0.00394254
Actinobacteria, Actinobacteria, Streptosporangiales, Streptosporangiaceae, Streptosporangium	8	0	0	0	0	0	0	0	0.0350737	0
Actinobacteria, Actinobacteria, Streptosporangiales, Streptosporangiaceae, uncultured	2	1	0	0	0	0	0	0	0.0387217	0.0136964
Actinobacteria, Actinobacteria, Streptosporangiales, Streptosporangiales Incertae Sedis, Motilibacter	6	1	0	0	0	0	0	0	0.0247111	0.275938
Actinobacteria, Actinobacteria, Streptosporangiales, Thermomonosporaceae, Actinomadura	6	0	0	0	0	0	0	0	0.157165	0
Actinobacteria, Actinobacteria, Streptosporangiales, Thermomonosporaceae, Thermobispora	1	0	0	0	0	0	0	0	0.00570744	0
Actinobacteria, Actinobacteria, Unassigned, Unassigned, Unassigned	12	2	0	0	0	0	0	0	0.0718215	0.128182
Actinobacteria, Coriobacteriia, Coriobacteriales, Coriobacteriaceae, Coriobacteriaceae UCG-002	1	0	0	0	0	0	0	0	0.0657537	0
Actinobacteria, Coriobacteriia, Coriobacteriales, Coriobacteriaceae, Coriobacterium	0	0	0	0	0	0	0	0	0	0
Actinobacteria, Coriobacteriia, Coriobacteriales, Coriobacteriaceae, Eggerthella	2	1	0	0	0	0	0	0	0.0164939	0.054615
Actinobacteria, Coriobacteriia, Coriobacteriales, Coriobacteriaceae, Enterorhabdus	3	1	0	0	0	0	0	0	0.0127094	0.0210269
Actinobacteria, Coriobacteriia, Coriobacteriales, Coriobacteriaceae, Gordonibacter	2	0	0	0	0	0	0	0	0.00808555	0
Actinobacteria, Coriobacteriia, Coriobacteriales, Coriobacteriaceae, Senegalimassilia	8	0	0	0	0	0	0	0	0.0270874	0
Actinobacteria, Coriobacteriia, Coriobacteriales, Coriobacteriaceae, Slackia	6	3	0	0	0	0	0	0	0.0233006	0.0956759
Actinobacteria, Coriobacteriia, Coriobacteriales, Coriobacteriaceae, Unassigned	12	0	0	0	0	0	0	0	0.0404277	0
Actinobacteria, Coriobacteriia, Coriobacteriales, Coriobacteriaceae, uncultured	18	1	0	0	0	0	0	0	0.0729217	0.0210269
Actinobacteria, MB-A2-108, Unassigned, Unassigned, Unassigned	1	0	0	0	0	0	0	0	0.01125	0
Actinobacteria, MB-A2-108, uncultured actinobacterium, Unassigned, Unassigned	0	0	0	0	0	0	0	0	0	0
Actinobacteria, Nitriliruptoria, Euzebyales, Euzebyaceae, Euzebya	9	0	0	0	0	0	0	0	0.01575	0
Actinobacteria, Nitriliruptoria, Nitriliruptorales, Nitriliruptoraceae, Nitriliruptor	7	1	0	0	0	0	0	0	0.0176377	0.0594354
Actinobacteria, OPB41, uncultured bacterium, Unassigned, Unassigned	0	1	0	0	0	0	0	0	0	0.0172602
Actinobacteria, TakashiAC-B11, Unassigned, Unassigned, Unassigned	1	0	0	0	0	0	0	0	0.00587924	0
Actinobacteria, TakashiAC-B11, uncultured bacterium, Unassigned, Unassigned	5	1	0	0	0	0	0	0	0.0134731	0.00877809
Actinobacteria, Thermoleophilia, Gaiellales, uncultured, Unassigned	9	1	0	0	0	0	0	0	0.027333	0.0175562
Actinobacteria, Thermoleophilia, Gaiellales, uncultured, uncultured Rubrobacteridae bacterium	2	0	0	0	0	0	0	0	0.0388916	0
Actinobacteria, Thermoleophilia, Gaiellales, uncultured, uncultured actinobacterium	5	0	0	0	0	0	0	0	0.00700697	0
Actinobacteria, Thermoleophilia, Solirubrobacterales, 0319-6M6, Unassigned	4	0	0	0	0	0	0	0	0.0224795	0
Actinobacteria, Thermoleophilia, Solirubrobacterales, 0319-6M6, uncultured actinobacterium	4	0	0	0	0	0	0	0	0.0243528	0
Actinobacteria, Thermoleophilia, Solirubrobacterales, 480-2, Unassigned	11	1	0	0	0	0	0	0	0.148104	0.00547894
Actinobacteria, Thermoleophilia, Solirubrobacterales, 480-2, uncultured actinobacterium	18	2	0	0	0	0	0	0	0.0857864	0.0409644
Actinobacteria, Thermoleophilia, Solirubrobacterales, Conexibacteraceae, Conexibacter	2	0	0	0	0	0	0	0	0.0894988	0
Actinobacteria, Thermoleophilia, Solirubrobacterales, FFCH13075, uncultured bacterium	7	1	0	0	0	0	0	0	0.040024	0.0146301
Actinobacteria, Thermoleophilia, Solirubrobacterales, S1-80, Unassigned	5	0	0	0	0	0	0	0	0.0168596	0
Actinobacteria, Thermoleophilia, Solirubrobacterales, TM146, Unassigned	1	0	0	0	0	0	0	0	0.0204997	0
Actinobacteria, Thermoleophilia, Solirubrobacterales, TM146, uncultured bacterium	3	1	0	0	0	0	0	0	0.0245104	0.00657473
Actinobacteria, Thermoleophilia, Solirubrobacterales, Unassigned, Unassigned	8	2	0	0	0	0	0	0	0.0569437	0.200073
Actinobacteria, Thermoleophilia, Solirubrobacterales, YNPFFP1, uncultured bacterium	9	0	0	0	0	0	0	0	0.0669743	0
Actinobacteria, Thermoleophilia, Solirubrobacterales, uncultured, Unassigned	0	0	0	0	0	0	0	0	0	0
Aerophobetes, uncultured bacterium, Unassigned, Unassigned, Unassigned	0	2	0	0	0	0	0	0	0	0.0594354
Armatimonadetes, Armatimonadia, Armatimonadales, Armatimonadaceae, Armatimonas	2	2	0	0	0	0	0	0	0.00705791	0.021846
Armatimonadetes, Armatimonadia, Armatimonadales, Unassigned, Unassigned	2	0	0	0	0	0	0	0	0.00912109	0
Armatimonadetes, Chthonomonadetes, Chthonomonadales, Chthonomonadaceae, Chthonomonas	14	4	0	0	0	0	0	0	0.0317389	0.054615
Armatimonadetes, Chthonomonadetes, Chthonomonadales, uncultured bacterium, Unassigned	2	0	0	0	0	0	0	0	0.00561987	0
Armatimonadetes, Unassigned, Unassigned, Unassigned, Unassigned	2	0	0	0	0	0	0	0	0.00561987	0
Armatimonadetes, uncultured Armatimonadetes bacterium, Unassigned, Unassigned, Unassigned	10	0	0	0	0	0	0	0	0.039375	0
Armatimonadetes, uncultured soil bacterium, Unassigned, Unassigned, Unassigned	0	1	0	0	0	0	0	0	0	0.00219158
Atribacteria, Atribacteria Incertae Sedis, Unknown Order, Unknown Family, Candidatus Caldatribacterium	0	1	0	0	0	0	0	0	0	0.0287026
Bacteroidetes, Bacteroidetes VC2.1 Bac22, uncultured bacterium, Unassigned, Unassigned	0	0	0	0	0	0	0	0	0	0
Bacteroidetes, Bacteroidetes vadinHA17, uncultured bacterium, Unassigned, Unassigned	1	3	0	0	0	0	0	0	0.0149165	0.141363
Bacteroidetes, Bacteroidia, Bacteroidales, Bacteroidales BS11 gut group, uncultured bacterium	1	1	0	0	0	0	0	0	0.00496106	0.00493105
Bacteroidetes, Bacteroidia, Bacteroidales, Bacteroidales Incertae Sedis, Phocaeicola	3	1	0	0	0	0	0	0	0.00808555	0.0172602
Bacteroidetes, Bacteroidia, Bacteroidales, Bacteroidales RF16 group, Unassigned	0	1	0	0	0	0	0	0	0	0.0705343
Bacteroidetes, Bacteroidia, Bacteroidales, Bacteroidales RF16 group, uncultured bacterium	3	1	0	0	0	0	0	0	0.0169459	0.0145231
Bacteroidetes, Bacteroidia, Bacteroidales, Bacteroidales RF16 group, uncultured rumen bacterium	1	0	0	0	0	0	0	0	0.0314474	0
Bacteroidetes, Bacteroidia, Bacteroidales, Bacteroidales S24-7 group, Unassigned	4	1	0	0	0	0	0	0	0.00460589	0.00525673
Bacteroidetes, Bacteroidia, Bacteroidales, Bacteroidales S24-7 group, uncultured organism	0	1	0	0	0	0	0	0	0	0.0265506
Bacteroidetes, Bacteroidia, Bacteroidales, Bacteroidales UCG-001, uncultured bacterium	0	1	0	0	0	0	0	0	0	0.0517807
Bacteroidetes, Bacteroidia, Bacteroidales, M2PB4-65 termite group, uncultured bacterium	1	0	0	0	0	0	0	0	0.00293962	0
Bacteroidetes, Bacteroidia, Bacteroidales, Marinilabiaceae, Ruminofilibacter	0	1	0	0	0	0	0	0	0	0.00585206
Bacteroidetes, Bacteroidia, Bacteroidales, Marinilabiaceae, uncultured	1	0	0	0	0	0	0	0	0.00396736	0
Bacteroidetes, Bacteroidia, Bacteroidales, Marinilabiaceae, uncultured bacterium	1	0	0	0	0	0	0	0	0.00204615	0
Bacteroidetes, Bacteroidia, Bacteroidales, PL-11B8 wastewater-sludge group, uncultured bacterium	0	1	0	0	0	0	0	0	0	0.0255646
Bacteroidetes, Bacteroidia, Bacteroidales, Porphyromonadaceae, Barnesiella	12	3	0	0	0	0	0	0	0.0444705	0.233356
Bacteroidetes, Bacteroidia, Bacteroidales, Porphyromonadaceae, Butyricimonas	4	2	0	0	0	0	0	0	0.0222352	0.0823045
Bacteroidetes, Bacteroidia, Bacteroidales, Porphyromonadaceae, Coprobacter	0	2	0	0	0	0	0	0	0	0.556291
Bacteroidetes, Bacteroidia, Bacteroidales, Porphyromonadaceae, Dysgonomonas	5	3	0	0	0	0	0	0	0.0279036	0.0126012
Bacteroidetes, Bacteroidia, Bacteroidales, Porphyromonadaceae, Macellibacteroides	0	1	0	0	0	0	0	0	0	0.0533974
Bacteroidetes, Bacteroidia, Bacteroidales, Porphyromonadaceae, Microbacter	1	0	0	0	0	0	0	0	0.0121283	0
Bacteroidetes, Bacteroidia, Bacteroidales, Porphyromonadaceae, Odoribacter	6	4	0	0	0	0	0	0	0.0169296	0.0420041
Bacteroidetes, Bacteroidia, Bacteroidales, Porphyromonadaceae, Paludibacter	2	0	0	0	0	0	0	0	0.0142943	0
Bacteroidetes, Bacteroidia, Bacteroidales, Porphyromonadaceae, Parabacteroides	18	12	0	0	0	0	0	0	0.113198	0.0927438
Bacteroidetes, Bacteroidia, Bacteroidales, Porphyromonadaceae, Petrimonas	2	0	0	0	0	0	0	0	0.00571772	0
Bacteroidetes, Bacteroidia, Bacteroidales, Porphyromonadaceae, Proteiniphilum	2	3	0	0	0	0	0	0	0.00857657	0.0630239
Bacteroidetes, Bacteroidia, Bacteroidales, Porphyromonadaceae, Tannerella	5	4	0	0	0	0	0	0	0.0228709	2.7226
Bacteroidetes, Bacteroidia, Bacteroidales, Porphyromonadaceae, uncultured	8	11	0	0	0	0	0	0	0.0120337	4.57574
Bacteroidetes, Bacteroidia, Bacteroidales, Prevotellaceae, Paraprevotella	13	0	0	0	0	0	0	0	0.0768127	0
Bacteroidetes, Bacteroidia, Bacteroidales, Prevotellaceae, Prevotella 1	4	1	0	0	0	0	0	0	0.0596249	0.0351124
Bacteroidetes, Bacteroidia, Bacteroidales, Prevotellaceae, Prevotella 2	11	6	0	0	0	0	0	0	0.0331877	3.50955
Bacteroidetes, Bacteroidia, Bacteroidales, Prevotellaceae, Prevotellaceae Ga6A1 group	16	20	0	0	0	0	0	0	0.398639	3.49753
Bacteroidetes, Bacteroidia, Bacteroidales, Prevotellaceae, Prevotellaceae UCG-001	21	22	0	0.00658016	0	0	0	0	0.865338	6.59516
Bacteroidetes, Bacteroidia, Bacteroidales, Prevotellaceae, Prevotellaceae UCG-003	3	0	0	0	0	0	0	0	0.394522	0
Bacteroidetes, Bacteroidia, Bacteroidales, Prevotellaceae, Prevotellaceae UCG-004	3	1	0	0	0	0	0	0	0.563195	0.00585206
Bacteroidetes, Bacteroidia, Bacteroidales, Prevotellaceae, Unassigned	4	4	0	0	0	0	0	0	0.0202139	0.0960219
Bacteroidetes, Bacteroidia, Bacteroidales, Prevotellaceae, uncultured	3	3	0	0	0	0	0	0	0.0540496	0.123679
Bacteroidetes, Bacteroidia, Bacteroidales, Rikenellaceae, Rikenella	1	0	0	0	0	0	0	0	0.0107471	0
Bacteroidetes, Bacteroidia, Bacteroidales, Rikenellaceae, Rikenellaceae RC9 gut group	9	5	0	0	0	0	0	0	0.0571772	0.799645
Bacteroidetes, Bacteroidia, Bacteroidales, Rikenellaceae, dgA-11 gut group	2	0	0	0	0	0	0	0	0.00235344	0
Bacteroidetes, Bacteroidia, Bacteroidales, Rikenellaceae, hoa5-07d05 gut group	2	0	0	0	0	0	0	0	0.0171531	0
Bacteroidetes, Bacteroidia, Bacteroidales, Unassigned, Unassigned	0	2	0	0	0	0	0	0	0	0.0340861
Bacteroidetes, Bacteroidia, Bacteroidales, p-2534-18B5 gut group, uncultured bacterium	0	1	0	0	0	0	0	0	0	0.0117041
Bacteroidetes, Bacteroidia, Bacteroidales, ratAN060301C, uncultured bacterium	0	1	0	0	0	0	0	0	0	0.0318607
Bacteroidetes, Bacteroidia, Bacteroidales, uncultured, uncultured bacterium	2	0	0	0	0	0	0	0	0.0384063	0
Bacteroidetes, Bacteroidia, Bacteroidia Incertae Sedis, Draconibacteriaceae, uncultured	1	0	0	0	0	0	0	0	0.00404277	0
Bacteroidetes, Cytophagia, Cytophagales, Cyclobacteriaceae, Algoriphagus	6	0	0	0	0	0	0	0	0.00943117	0
Bacteroidetes, Cytophagia, Cytophagales, Cyclobacteriaceae, Mariniradius	1	0	0	0	0	0	0	0	0.00353016	0
Bacteroidetes, Cytophagia, Cytophagales, Cyclobacteriaceae, Mongoliicoccus	2	0	0	0	0	0	0	0	0.00307059	0
Bacteroidetes, Cytophagia, Cytophagales, Cyclobacteriaceae, uncultured	19	0	0	0	0	0	0	0	0.0661415	0
Bacteroidetes, Cytophagia, Cytophagales, Cytophagaceae, Arcicella	1	2	0	0	0	0	0	0	0.00235344	0.128182
Bacteroidetes, Cytophagia, Cytophagales, Cytophagaceae, Chryseolinea	8	0	0	0	0	0	0	0	0.207103	0
Bacteroidetes, Cytophagia, Cytophagales, Cytophagaceae, Cytophaga	11	2	0	0	0	0	0	0	0.030375	0.0491535
Bacteroidetes, Cytophagia, Cytophagales, Cytophagaceae, Emticicia	4	2	0	0	0	0	0	0	0.0125263	0.0180805
Bacteroidetes, Cytophagia, Cytophagales, Cytophagaceae, Fibrella	14	0	0	0	0	0	0	0	0.0361011	0
Bacteroidetes, Cytophagia, Cytophagales, Cytophagaceae, Fibrisoma	1	0	0	0	0	0	0	0	0.00410894	0
Bacteroidetes, Cytophagia, Cytophagales, Cytophagaceae, Flectobacillus	2	1	0	0	0	0	0	0	0.00891087	0.0172602
Bacteroidetes, Cytophagia, Cytophagales, Cytophagaceae, Flexibacter	12	0	0	0	0	0	0	0	0.0275371	0
Bacteroidetes, Cytophagia, Cytophagales, Cytophagaceae, Larkinella	15	0	0	0	0	0	0	0	0.0272858	0
Bacteroidetes, Cytophagia, Cytophagales, Cytophagaceae, Leadbetterella	3	1	0	0	0	0	0	0	0.00751578	0.0402739
Bacteroidetes, Cytophagia, Cytophagales, Cytophagaceae, Nibrella	7	1	0	0	0	0	0	0	0.0097229	0.0352688
Bacteroidetes, Cytophagia, Cytophagales, Cytophagaceae, Nibribacter	19	0	0	0	0	0	0	0	0.0255683	0
Bacteroidetes, Cytophagia, Cytophagales, Cytophagaceae, Ohtaekwangia	6	0	0	0	0	0	0	0	0.0238318	0
Bacteroidetes, Cytophagia, Cytophagales, Cytophagaceae, Persicitalea	9	0	0	0	0	0	0	0	0.0241861	0
Bacteroidetes, Cytophagia, Cytophagales, Cytophagaceae, Pontibacter	8	0	0	0	0	0	0	0	0.040024	0
Bacteroidetes, Cytophagia, Cytophagales, Cytophagaceae, Rudanella	1	0	0	0	0	0	0	0	0.00943117	0
Bacteroidetes, Cytophagia, Cytophagales, Cytophagaceae, Runella	1	0	0	0	0	0	0	0	0.0101069	0
Bacteroidetes, Cytophagia, Cytophagales, Cytophagaceae, Siphonobacter	10	0	0	0	0	0	0	0	0.0262761	0
Bacteroidetes, Cytophagia, Cytophagales, Cytophagaceae, Sporocytophaga	4	1	0	0	0	0	0	0	0.0631769	0.22656
Bacteroidetes, Cytophagia, Cytophagales, Cytophagaceae, Unassigned	12	4	0	0	0	0	0	0	0.026278	0.291015
Bacteroidetes, Cytophagia, Cytophagales, Cytophagaceae, uncultured bacterium	1	0	0	0	0	0	0	0	0.00588385	0
Bacteroidetes, Cytophagia, Cytophagales, Flammeovirgaceae, Candidatus Amoebophilus	0	0	0	0	0	0	0	0	0	0
Bacteroidetes, Cytophagia, Cytophagales, Flammeovirgaceae, Candidatus Cardinium	21	1	0	0	0	0	0	0	0.257879	0.00900342
Bacteroidetes, Cytophagia, Cytophagales, Flammeovirgaceae, Cesiribacter	7	0	0	0	0	0	0	0	0.0132283	0
Bacteroidetes, Cytophagia, Cytophagales, Flammeovirgaceae, Nafulsella	4	0	0	0	0	0	0	0	0.00858572	0
Bacteroidetes, Cytophagia, Cytophagales, Flammeovirgaceae, Tunicatimonas	1	0	0	0	0	0	0	0	0.00246536	0
Bacteroidetes, Cytophagia, Cytophagales, Flammeovirgaceae, Unassigned	3	0	0	0	0	0	0	0	0.00575251	0
Bacteroidetes, Cytophagia, Cytophagales, MWH-CFBk5, uncultured bacterium	5	0	0	0	0	0	0	0	0.0172575	0
Bacteroidetes, Cytophagia, Cytophagales, Unassigned, Unassigned	1	0	0	0	0	0	0	0	0.00368752	0
Bacteroidetes, Cytophagia, Order II, Rhodothermaceae, uncultured	19	0	0	0	0	0	0	0	0.0280279	0
Bacteroidetes, Cytophagia, Order III, Unknown Family, uncultured	2	0	0	0	0	0	0	0	0.00396736	0
Bacteroidetes, Flavobacteriia, Flavobacteriales, Blattabacteriaceae, Blattabacterium	4	0	0	0	0	0	0	0	0.038842	0
Bacteroidetes, Flavobacteriia, Flavobacteriales, Blattabacteriaceae, Candidatus Brownia	5	0	0	0	0	0	0	0	2.86825	0
Bacteroidetes, Flavobacteriia, Flavobacteriales, Blattabacteriaceae, Candidatus Sulcia	2	0	0	0	0	0	0	0	0.0366533	0
Bacteroidetes, Flavobacteriia, Flavobacteriales, Blattabacteriaceae, Candidatus Uzinura	5	0	0	0	0	0	0	0	0.18397	0
Bacteroidetes, Flavobacteriia, Flavobacteriales, Cryomorphaceae, Fluviicola	9	3	0	0	0	0	0	0	0.0268791	0.0848176
Bacteroidetes, Flavobacteriia, Flavobacteriales, Cryomorphaceae, Owenweeksia	0	1	0	0	0	0	0	0	0	0.0565451
Bacteroidetes, Flavobacteriia, Flavobacteriales, Flavobacteriaceae, Aequorivita	5	0	0	0	0	0	0	0	0.0171531	0
Bacteroidetes, Flavobacteriia, Flavobacteriales, Flavobacteriaceae, Bergeyella	17	3	0	0	0	0	0	0	0.0363774	0.0382702
Bacteroidetes, Flavobacteriia, Flavobacteriales, Flavobacteriaceae, Bizionia	1	0	0	0	0	0	0	0	0.00525523	0
Bacteroidetes, Flavobacteriia, Flavobacteriales, Flavobacteriaceae, Cloacibacterium	20	12	0	0	0	0	0	0	0.189641	1.0813
Bacteroidetes, Flavobacteriia, Flavobacteriales, Flavobacteriaceae, Croceibacter	1	0	0	0	0	0	0	0	0.0148277	0
Bacteroidetes, Flavobacteriia, Flavobacteriales, Flavobacteriaceae, Cruoricaptor	1	0	0	0	0	0	0	0	0.00967445	0
Bacteroidetes, Flavobacteriia, Flavobacteriales, Flavobacteriaceae, Elizabethkingia	7	0	0	0	0	0	0	0	0.339066	0
Bacteroidetes, Flavobacteriia, Flavobacteriales, Flavobacteriaceae, Galbibacter	1	0	0	0	0	0	0	0	0.0111386	0
Bacteroidetes, Flavobacteriia, Flavobacteriales, Flavobacteriaceae, Gelidibacter	2	0	0	0	0	0	0	0	0.0065743	0
Bacteroidetes, Flavobacteriia, Flavobacteriales, Flavobacteriaceae, Moheibacter	3	0	0	0	0	0	0	0	0.0181925	0
Bacteroidetes, Flavobacteriia, Flavobacteriales, Flavobacteriaceae, Myroides	5	1	0	0	0	0	0	0	0.0429286	0.0136964
Bacteroidetes, Flavobacteriia, Flavobacteriales, Flavobacteriaceae, Polaribacter	1	0	0	0	0	0	0	0	0.0143453	0
Bacteroidetes, Flavobacteriia, Flavobacteriales, Flavobacteriaceae, Psychroflexus	0	1	0	0	0	0	0	0	0	0.0109571
Bacteroidetes, Flavobacteriia, Flavobacteriales, Flavobacteriaceae, Robiginitalea	1	0	0	0	0	0	0	0	0.00293962	0
Bacteroidetes, Flavobacteriia, Flavobacteriales, Flavobacteriaceae, Salinimicrobium	3	0	0	0	0	0	0	0	0.010996	0
Bacteroidetes, Flavobacteriia, Flavobacteriales, Flavobacteriaceae, Subsaxibacter	3	0	0	0	0	0	0	0	0.00584488	0
Bacteroidetes, Flavobacteriia, Flavobacteriales, Flavobacteriaceae, Tamlana	1	0	0	0	0	0	0	0	0.0089658	0
Bacteroidetes, Flavobacteriia, Flavobacteriales, Flavobacteriaceae, Ulvibacter	1	0	0	0	0	0	0	0	0.00488711	0
Bacteroidetes, Flavobacteriia, Flavobacteriales, Flavobacteriaceae, Unassigned	8	3	0	0	0	0	0	0	0.044483	0.0931354
Bacteroidetes, Flavobacteriia, Flavobacteriales, Flavobacteriaceae, Weeksella	3	0	0	0	0	0	0	0	0.046679	0
Bacteroidetes, Flavobacteriia, Flavobacteriales, Flavobacteriaceae, Wenyingzhuangia	1	0	0	0	0	0	0	0	0.00179316	0
Bacteroidetes, Flavobacteriia, Flavobacteriales, Flavobacteriaceae, uncultured	1	0	0	0	0	0	0	0	0.0148277	0
Bacteroidetes, Flavobacteriia, Flavobacteriales, NS9 marine group, uncultured bacterium	2	0	0	0	0	0	0	0	0.00511365	0
Bacteroidetes, SB-5, Unassigned, Unassigned, Unassigned	1	0	0	0	0	0	0	0	0.00410894	0
Bacteroidetes, Sphingobacteriia, Sphingobacteriales, Chitinophagaceae, Chitinophaga	20	1	0	0	0	0	0	0	0.209553	0.0909422
Bacteroidetes, Sphingobacteriia, Sphingobacteriales, Chitinophagaceae, Crenotalea	1	0	0	0	0	0	0	0	0.0279264	0
Bacteroidetes, Sphingobacteriia, Sphingobacteriales, Chitinophagaceae, Filimonas	1	0	0	0	0	0	0	0	0.018222	0
Bacteroidetes, Sphingobacteriia, Sphingobacteriales, Chitinophagaceae, Flavihumibacter	5	0	0	0	0	0	0	0	0.043984	0
Bacteroidetes, Sphingobacteriia, Sphingobacteriales, Chitinophagaceae, Flavitalea	8	0	0	0	0	0	0	0	0.0361011	0
Bacteroidetes, Sphingobacteriia, Sphingobacteriales, Chitinophagaceae, Hydrotalea	0	2	0	0	0	0	0	0	0	0.0431063
Bacteroidetes, Sphingobacteriia, Sphingobacteriales, Chitinophagaceae, Niabella	1	0	0	0	0	0	0	0	0.015341	0
Bacteroidetes, Sphingobacteriia, Sphingobacteriales, Chitinophagaceae, Niastella	1	0	0	0	0	0	0	0	0.036444	0
Bacteroidetes, Sphingobacteriia, Sphingobacteriales, Chitinophagaceae, Parasegetibacter	11	1	0	0	0	0	0	0	0.0238042	0.0396236
Bacteroidetes, Sphingobacteriia, Sphingobacteriales, Chitinophagaceae, Sediminibacterium	9	2	0	0	0	0	0	0	0.0710802	0.109131
Bacteroidetes, Sphingobacteriia, Sphingobacteriales, Chitinophagaceae, Segetibacter	20	0	0	0	0	0	0	0	0.0749603	0
Bacteroidetes, Sphingobacteriia, Sphingobacteriales, Chitinophagaceae, Taibaiella	14	0	0	0	0	0	0	0	0.0456965	0
Bacteroidetes, Sphingobacteriia, Sphingobacteriales, Chitinophagaceae, Terrimonas	10	4	0	0	0	0	0	0	0.0262761	0.0348554
Bacteroidetes, Sphingobacteriia, Sphingobacteriales, Chitinophagaceae, Unassigned	12	0	0	0	0	0	0	0	0.0167007	0
Bacteroidetes, Sphingobacteriia, Sphingobacteriales, KD3-93, uncultured bacterium	4	3	0	0	0	0	0	0	0.00561987	0.0159303
Bacteroidetes, Sphingobacteriia, Sphingobacteriales, LiUU-11-161, Unassigned	1	0	0	0	0	0	0	0	0.00264491	0
Bacteroidetes, Sphingobacteriia, Sphingobacteriales, NS11-12 marine group, uncultured bacterium	3	3	0	0	0	0	0	0	0.0181925	0.114691
Bacteroidetes, Sphingobacteriia, Sphingobacteriales, PHOS-HE51, uncultured bacterium	0	2	0	0	0	0	0	0	0	0.145507
Bacteroidetes, Sphingobacteriia, Sphingobacteriales, Saprospiraceae, Lewinella	1	0	0	0	0	0	0	0	0.00350349	0
Bacteroidetes, Sphingobacteriia, Sphingobacteriales, Saprospiraceae, Rubidimonas	2	0	0	0	0	0	0	0	0.00857657	0
Bacteroidetes, Sphingobacteriia, Sphingobacteriales, Saprospiraceae, uncultured	20	9	0	0	0	0	0	0	0.0514718	0.163696
Bacteroidetes, Sphingobacteriia, Sphingobacteriales, Sphingobacteriaceae, Arcticibacter	19	1	0	0	0	0	0	0	0.265813	0.0256666
Bacteroidetes, Sphingobacteriia, Sphingobacteriales, Sphingobacteriaceae, Olivibacter	7	0	0	0	0	0	0	0	0.03005	0
Bacteroidetes, Sphingobacteriia, Sphingobacteriales, Sphingobacteriaceae, Parapedobacter	1	0	0	0	0	0	0	0	0.00404193	0
Bacteroidetes, Sphingobacteriia, Sphingobacteriales, Sphingobacteriaceae, Pseudosphingobacterium	1	0	0	0	0	0	0	0	0.00818197	0
Bacteroidetes, Sphingobacteriia, Sphingobacteriales, Sphingobacteriaceae, Solitalea	1	0	0	0	0	0	0	0	0.00293962	0
Bacteroidetes, Sphingobacteriia, Sphingobacteriales, Sphingobacteriaceae, Unassigned	8	0	0	0	0	0	0	0	0.101473	0
Bacteroidetes, Sphingobacteriia, Sphingobacteriales, Unassigned, Unassigned	0	3	0	0	0	0	0	0	0	0.0426076
Bacteroidetes, Sphingobacteriia, Sphingobacteriales, WCHB1-69, uncultured bacterium	4	4	0	0	0	0	0	0	0.0404999	11.7852
Bacteroidetes, Sphingobacteriia, Sphingobacteriales, env.OPS 17, uncultured bacterium	11	5	0	0	0	0	0	0	0.020012	0.0348554
Bacteroidetes, Unassigned, Unassigned, Unassigned, Unassigned	1	1	0	0	0	0	0	0	0.00623649	0.00585206
Bacteroidetes, WCHB1-32, uncultured bacterium, Unassigned, Unassigned	0	2	0	0	0	0	0	0	0	0.0145231
CKC4, uncultured bacterium, Unassigned, Unassigned, Unassigned	1	0	0	0	0	0	0	0	0.0143184	0
Candidate division OP3, Unassigned, Unassigned, Unassigned, Unassigned	0	1	0	0	0	0	0	0	0	0.00109579
Candidate division OP3, uncultured bacterium, Unassigned, Unassigned, Unassigned	0	1	0	0	0	0	0	0	0	0.0196609
Candidate division SR1, Unassigned, Unassigned, Unassigned, Unassigned	1	4	0	0	0	0	0	0	0.00954869	0.218261
Candidate division SR1, uncultured bacterium, Unassigned, Unassigned, Unassigned	3	5	0	0	0	0	0	0	0.010021	0.805991
Candidate division SR1, uncultured candidate division SR1 bacterium, Unassigned, Unassigned, Unassigned	1	0	0	0	0	0	0	0	0.010021	0
Chlamydiae, Chlamydiae, Chlamydiales, Chlamydiaceae, Unassigned	0	1	0	0	0	0	0	0	0	0.0380783
Chlamydiae, Chlamydiae, Chlamydiales, Parachlamydiaceae, Candidatus Protochlamydia	3	0	0	0	0	0	0	0	0.043466	0
Chlamydiae, Chlamydiae, Chlamydiales, Parachlamydiaceae, Unassigned	1	0	0	0	0	0	0	0	0.00857657	0
Chlamydiae, Chlamydiae, Chlamydiales, Simkaniaceae, Candidatus Rhabdochlamydia	5	0	0	0	0	0	0	0	0.102716	0
Chlamydiae, Chlamydiae, Chlamydiales, cvE6, uncultured bacterium	0	0	0	0	0	0	0	0	0	0
Chlorobi, Chlorobia, Chlorobiales, OPB56, Chlorobi bacterium canine oral cavity COT-312	1	0	0	0	0	0	0	0	0.0163692	0
Chlorobi, Chlorobia, Chlorobiales, OPB56, uncultured bacterium	9	2	0	0	0	0	0	0	0.0102273	0.0220521
Chloroflexi, Anaerolineae, Anaerolineales, Anaerolineaceae, Anaerolinea	7	2	0	0	0	0	0	0	0.0384063	0.0813292
Chloroflexi, Ardenticatenia, Ardenticatenales, Unassigned, Unassigned	1	0	0	0	0	0	0	0	0.00285372	0
Chloroflexi, Ardenticatenia, Ardenticatenales, uncultured endolithic bacterium, Unassigned	1	0	0	0	0	0	0	0	0.00575251	0
Chloroflexi, Ardenticatenia, uncultured, uncultured bacterium, Unassigned	1	0	0	0	0	0	0	0	0.00911099	0
Chloroflexi, Caldilineae, Caldilineales, Caldilineaceae, Litorilinea	3	0	0	0	0	0	0	0	0.00353016	0
Chloroflexi, Chloroflexia, Chloroflexales, Chloroflexaceae, Candidatus Chloroploca	13	0	0	0	0	0	0	0	0.0690301	0
Chloroflexi, Chloroflexia, Chloroflexales, Chloroflexaceae, Chloroflexus	2	0	0	0	0	0	0	0	0.00700697	0
Chloroflexi, Chloroflexia, Chloroflexales, Chloroflexaceae, Chloronema	13	1	0	0	0	0	0	0	0.0599922	0.0551876
Chloroflexi, Chloroflexia, Chloroflexales, Chloroflexaceae, Unassigned	8	0	0	0	0	0	0	0	0.021059	0
Chloroflexi, Chloroflexia, Chloroflexales, Oscillochloridaceae, Oscillochloris	2	0	0	0	0	0	0	0	0.0097229	0
Chloroflexi, Chloroflexia, Chloroflexales, Unassigned, Unassigned	1	0	0	0	0	0	0	0	0.0338606	0
Chloroflexi, Chloroflexia, Kallotenuales, AKIW781, Unassigned	21	2	0	0	0	0	0	0	0.122446	0.0668061
Chloroflexi, Dehalococcoidia, GIF9, uncultured bacterium, Unassigned	0	1	0	0	0	0	0	0	0	0.0172602
Chloroflexi, Gitt-GS-136, uncultured bacterium, Unassigned, Unassigned	14	0	0	0	0	0	0	0	0.0899179	0
Chloroflexi, JG30-KF-CM66, Unassigned, Unassigned, Unassigned	3	0	0	0	0	0	0	0	0.00545639	0
Chloroflexi, JG30-KF-CM66, uncultured Anaerolineales bacterium, Unassigned, Unassigned	1	0	0	0	0	0	0	0	0.00352896	0
Chloroflexi, JG30-KF-CM66, uncultured Chloroflexi bacterium, Unassigned, Unassigned	10	0	0	0	0	0	0	0	0.010021	0
Chloroflexi, JG30-KF-CM66, uncultured bacterium, Unassigned, Unassigned	10	2	0	0	0	0	0	0	0.0194093	0.0303363
Chloroflexi, JG30-KF-CM66, uncultured soil bacterium, Unassigned, Unassigned	1	0	0	0	0	0	0	0	0.00525523	0
Chloroflexi, JG37-AG-4, uncultured bacterium, Unassigned, Unassigned	2	0	0	0	0	0	0	0	0.00882239	0
Chloroflexi, KD4-96, uncultured Anaerolineae bacterium, Unassigned, Unassigned	3	0	0	0	0	0	0	0	0.0333418	0
Chloroflexi, Ktedonobacteria, B12-WMSP1, uncultured bacterium, Unassigned	3	0	0	0	0	0	0	0	0.00661227	0
Chloroflexi, Ktedonobacteria, C0119, Unassigned, Unassigned	3	0	0	0	0	0	0	0	0.00847296	0
Chloroflexi, Ktedonobacteria, C0119, uncultured Chloroflexi bacterium, Unassigned	7	0	0	0	0	0	0	0	0.0117585	0
Chloroflexi, Ktedonobacteria, C0119, uncultured soil bacterium, Unassigned	1	0	0	0	0	0	0	0	0.00293962	0
Chloroflexi, Ktedonobacteria, JG30-KF-AS9, uncultured bacterium, Unassigned	4	0	0	0	0	0	0	0	0.00823704	0
Chloroflexi, Ktedonobacteria, Ktedonobacterales, Ktedonobacteraceae, Ktedonobacter	3	0	0	0	0	0	0	0	0.081999	0
Chloroflexi, Ktedonobacteria, Ktedonobacterales, Ktedonobacteraceae, uncultured	1	0	0	0	0	0	0	0	0.0979432	0
Chloroflexi, Ktedonobacteria, Ktedonobacterales, Thermosporotrichaceae, uncultured	2	0	0	0	0	0	0	0	0.157165	0
Chloroflexi, S085, Unassigned, Unassigned, Unassigned	3	0	0	0	0	0	0	0	0.0168596	0
Chloroflexi, S085, uncultured bacterium, Unassigned, Unassigned	11	1	0	0	0	0	0	0	0.0228709	0.00438315
Chloroflexi, TK10, Unassigned, Unassigned, Unassigned	5	1	0	0	0	0	0	0	0.014704	0.124898
Chloroflexi, TK10, uncultured Chloroflexi bacterium, Unassigned, Unassigned	0	1	0	0	0	0	0	0	0	0.017043
Chloroflexi, Thermomicrobia, AKYG1722, Unassigned, Unassigned	9	0	0	0	0	0	0	0	0.0243528	0
Chloroflexi, Thermomicrobia, AKYG1722, uncultured bacterium, Unassigned	11	0	0	0	0	0	0	0	0.0291687	0
Chloroflexi, Thermomicrobia, JG30-KF-CM45, uncultured Thermomicrobia bacterium, Unassigned	7	0	0	0	0	0	0	0	0.0384063	0
Chloroflexi, Thermomicrobia, Sphaerobacterales, Sphaerobacteraceae, Nitrolancea	9	1	0	0	0	0	0	0	0.0478327	0.0159303
Chloroflexi, Unassigned, Unassigned, Unassigned, Unassigned	2	0	0	0	0	0	0	0	0.00588385	0
Chloroflexi, uncultured, Unassigned, Unassigned, Unassigned	2	0	0	0	0	0	0	0	0.0132245	0
Chloroflexi, uncultured, uncultured Chloroflexi bacterium, Unassigned, Unassigned	1	0	0	0	0	0	0	0	0.00496106	0
Chloroflexi, uncultured, uncultured bacterium, Unassigned, Unassigned	12	2	0	0	0	0	0	0	0.0275371	0.0117041
Cyanobacteria, Chloroplast, Arachis hypogaea var. vulgaris, Unassigned, Unassigned	4	0	0	0	0	0	0	0	0.0147062	0
Cyanobacteria, Chloroplast, Cocos nucifera (coconut palm), Unassigned, Unassigned	1	2	0	0	0	0	0	0	0.0152974	1.3245
Cyanobacteria, Chloroplast, Mesostigma viride, Unassigned, Unassigned	1	0	0	0	0	0	0	0	0.00643929	0
Cyanobacteria, Chloroplast, Oryza sativa Japonica Group, Unassigned, Unassigned	1	0	0	0	0	0	0	0	0.00899999	0
Cyanobacteria, Chloroplast, Parachlorella kessleri, Unassigned, Unassigned	1	0	0	0	0	0	0	0	0.0159442	0
Cyanobacteria, Chloroplast, Phaseolus acutifolius (tepary bean), Unassigned, Unassigned	3	1	0	0	0	0	0	0	0.388334	0.480633
Cyanobacteria, Chloroplast, Picea glauca (white spruce), Unassigned, Unassigned	1	0	0	0	0	0	0	0	0.00847296	0
Cyanobacteria, Chloroplast, Prototheca wickerhamii, Unassigned, Unassigned	1	0	0	0	0	0	0	0	0.00588385	0
Cyanobacteria, Chloroplast, Solanum melongena (eggplant), Unassigned, Unassigned	1	0	0	0	0	0	0	0	0.0317714	0
Cyanobacteria, Chloroplast, Triticum urartu, Unassigned, Unassigned	1	0	0	0	0	0	0	0	0.00562499	0
Cyanobacteria, Chloroplast, Xylochloris irregularis, Unassigned, Unassigned	3	0	0	0	0	0	0	0	0.00777983	0
Cyanobacteria, Chloroplast, uncultured Scenedesmus, Unassigned, Unassigned	0	0	0	0	0	0	0	0	0	0
Cyanobacteria, Chloroplast, uncultured cyanobacterium, Unassigned, Unassigned	0	1	0	0	0	0	0	0	0	0.00109579
Cyanobacteria, Chloroplast, uncultured organism, Unassigned, Unassigned	2	0	0	0	0	0	0	0	0.0114149	0
Cyanobacteria, Cyanobacteria, SubsectionI, FamilyI, Chroogloeocystis	3	0	0	0	0	0	0	0	0.0623649	0
Cyanobacteria, Cyanobacteria, SubsectionI, FamilyI, Cyanothece	1	0	0	0	0	0	0	0	0.00583487	0
Cyanobacteria, Cyanobacteria, SubsectionI, FamilyI, Gleocapsa	1	0	0	0	0	0	0	0	0.00404193	0
Cyanobacteria, Cyanobacteria, SubsectionI, FamilyI, Gloeocalita	4	0	0	0	0	0	0	0	0.0245244	0
Cyanobacteria, Cyanobacteria, SubsectionI, FamilyI, Mastigocladopsis	9	0	0	0	0	0	0	0	0.0313805	0
Cyanobacteria, Cyanobacteria, SubsectionI, FamilyI, Microcystis	4	0	0	0	0	0	0	0	1.80445	0
Cyanobacteria, Cyanobacteria, SubsectionI, FamilyI, Synechococcus	0	0	0	0	0	0	0	0	0	0
Cyanobacteria, Cyanobacteria, SubsectionI, FamilyI, Unassigned	3	0	0	0	0	0	0	0	0.0156903	0
Cyanobacteria, Cyanobacteria, SubsectionII, FamilyII, Pleurocapsa	16	0	0	0	0	0	0	0	0.0196083	0
Cyanobacteria, Cyanobacteria, SubsectionIII, FamilyI, Arthronema	2	0	0	0	0	0	0	0	0.00793472	0
Cyanobacteria, Cyanobacteria, SubsectionIII, FamilyI, Arthrospira	1	0	0	0	0	0	0	0	0.0714715	0
Cyanobacteria, Cyanobacteria, SubsectionIII, FamilyI, Chamaesiphon	6	2	0	0	0	0	0	0	0.0124026	0.00525673
Cyanobacteria, Cyanobacteria, SubsectionIII, FamilyI, Crinalium	4	0	0	0	0	0	0	0	0.00404277	0
Cyanobacteria, Cyanobacteria, SubsectionIII, FamilyI, Planktothrix	11	0	0	0	0	0	0	0	0.233186	0
Cyanobacteria, Cyanobacteria, SubsectionIII, FamilyI, Pseudanabaena	1	0	0	0	0	0	0	0	0.0200495	0
Cyanobacteria, Cyanobacteria, SubsectionIII, FamilyI, Spirulina	1	0	0	0	0	0	0	0	0.0190642	0
Cyanobacteria, Cyanobacteria, SubsectionIII, FamilyI, Unassigned	21	4	0	0	0	0	0	0	0.233393	0.741722
Cyanobacteria, Cyanobacteria, SubsectionIII, FamilyI, uncultured	20	3	0	0	0	0	0	0	0.12551	0.142054
Cyanobacteria, Cyanobacteria, SubsectionIII, FamilyI, uncultured bacterium	1	0	0	0	0	0	0	0	0.00570744	0
Cyanobacteria, Cyanobacteria, SubsectionIV, FamilyI, Anabaena	2	0	0	0	0	0	0	0	0.0368189	0
Cyanobacteria, Cyanobacteria, SubsectionIV, FamilyI, Scytonema	1	0	0	0	0	0	0	0	0.00179316	0
Cyanobacteria, Cyanobacteria, SubsectionIV, FamilyI, Trichormus	1	0	0	0	0	0	0	0	0.00547265	0
Cyanobacteria, Cyanobacteria, SubsectionIV, FamilyI, Unassigned	10	0	0	0	0	0	0	0	0.0194093	0
Cyanobacteria, Cyanobacteria, Unassigned, Unassigned, Unassigned	1	0	0	0	0	0	0	0	0.0300631	0
Cyanobacteria, Cyanobacteria, uncultured, Unassigned, Unassigned	13	0	0	0	0	0	0	0	0.131406	0
Cyanobacteria, Cyanobacteria, uncultured, uncultured cyanobacterium, Unassigned	4	0	0	0	0	0	0	0	0.127768	0
Cyanobacteria, Cyanobacteria, uncultured bacterium, Unassigned, Unassigned	13	0	0	0	0	0	0	0	0.10021	0
Cyanobacteria, ML635J-21, Unassigned, Unassigned, Unassigned	10	3	0	0	0	0	0	0	0.0121258	0.032769
Cyanobacteria, Melainabacteria, Caenarcaniphilales, uncultured bacterium, Unassigned	0	2	0	0	0	0	0	0	0	0.109131
Cyanobacteria, Melainabacteria, Gastranaerophilales, Unassigned, Unassigned	3	7	0	0	0	0	0	0	0.0285886	0.430119
Cyanobacteria, Melainabacteria, Gastranaerophilales, uncultured bacterium, Unassigned	19	18	0	0	0	0	0	0	0.297144	8.07636
Cyanobacteria, Melainabacteria, Gastranaerophilales, uncultured rumen bacterium, Unassigned	0	1	0	0	0	0	0	0	0	0.00109579
Cyanobacteria, Melainabacteria, Obscuribacterales, uncultured bacterium, Unassigned	2	3	0	0	0	0	0	0	0.156387	0.0575341
Cyanobacteria, Melainabacteria, Vampirovibrionales, uncultured bacterium, Unassigned	4	1	0	0	0	0	0	0	0.00575251	0.00826589
Cyanobacteria, uncultured bacterium, Unassigned, Unassigned, Unassigned	2	0	0	0	0	0	0	0	0.0194458	0
Deinococcus-Thermus, Deinococci, Deinococcales, Deinococcaceae, uncultured	6	0	0	0	0	0	0	0	0.0194458	0
Deinococcus-Thermus, Deinococci, Thermales, Thermaceae, Meiothermus	3	0	0	0	0	0	0	0	0.0488711	0
Deinococcus-Thermus, Deinococci, Thermales, Thermaceae, Thermus	4	0	0	0	0	0	0	0	0.015025	0
Elusimicrobia, Elusimicrobia, Elusimicrobiales, Elusimicrobiaceae, Elusimicrobium	1	8	0	0	0	0	0	0	0.0254189	0.142442
Elusimicrobia, Elusimicrobia, Lineage IIa, Unassigned, Unassigned	1	0	0	0	0	0	0	0	0.00673655	0
Elusimicrobia, Elusimicrobia, Lineage IIa, uncultured bacterium, Unassigned	2	0	0	0	0	0	0	0	0.00388992	0
Elusimicrobia, Elusimicrobia, Lineage IIb, uncultured bacterium, Unassigned	2	1	0	0	0	0	0	0	0.00423648	0.00657473
Elusimicrobia, Elusimicrobia, Lineage IV, uncultured bacterium, Unassigned	0	1	0	0	0	0	0	0	0	0.0145231
Fibrobacteres, Fibrobacteria, Fibrobacterales, Fibrobacteraceae, possible genus 04	1	3	0	0	0	0	0	0	0.00606416	1.33494
Fibrobacteres, Fibrobacteria, Fibrobacterales, Fibrobacteraceae, uncultured	1	3	0	0	0	0	0	0	0.0114354	0.028767
Firmicutes, Bacilli, Bacillales, Alicyclobacillaceae, Tumebacillus	18	0	0	0	0	0	0	0	0.0527662	0
Firmicutes, Bacilli, Bacillales, Bacillaceae, Aeribacillus	1	0	0	0	0	0	0	0	0.00328715	0
Firmicutes, Bacilli, Bacillales, Bacillaceae, Anoxybacillus	2	0	0	0	0	0	0	0	0.0428058	0
Firmicutes, Bacilli, Bacillales, Bacillaceae, Caldibacillus	1	0	0	0	0	0	0	0	0.00352896	0
Firmicutes, Bacilli, Bacillales, Bacillaceae, Fictibacillus	1	0	0	0	0	0	0	0	0.00936645	0
Firmicutes, Bacilli, Bacillales, Bacillaceae, Geobacillus	1	0	0	0	0	0	0	0	0.0127094	0
Firmicutes, Bacilli, Bacillales, Bacillaceae, Gracilibacillus	2	0	0	0	0	0	0	0	0.00644964	0
Firmicutes, Bacilli, Bacillales, Bacillaceae, Halolactibacillus	1	0	0	0	0	0	0	0	0.0228709	0
Firmicutes, Bacilli, Bacillales, Bacillaceae, Lentibacillus	2	0	0	0	0	0	0	0	0.0248608	0
Firmicutes, Bacilli, Bacillales, Bacillaceae, Marinococcus	8	0	0	0	0	0	0	0	0.137789	0
Firmicutes, Bacilli, Bacillales, Bacillaceae, Natribacillus	1	0	0	0	0	0	0	0	0.0150421	0
Firmicutes, Bacilli, Bacillales, Bacillaceae, Oceanobacillus	5	0	0	0	0	0	0	0	0.0314474	0
Firmicutes, Bacilli, Bacillales, Bacillaceae, Ornithinibacillus	1	0	0	0	0	0	0	0	0.0383086	0
Firmicutes, Bacilli, Bacillales, Bacillaceae, Paucisalibacillus	3	0	0	0	0	0	0	0	0.0464275	0
Firmicutes, Bacilli, Bacillales, Bacillaceae, Sinobaca	1	0	0	0	0	0	0	0	0.0257297	0
Firmicutes, Bacilli, Bacillales, Bacillaceae, Terribacillus	1	0	0	0	0	0	0	0	0.014704	0
Firmicutes, Bacilli, Bacillales, Bacillaceae, Unassigned	4	1	0	0	0	0	0	0	0.225461	0.01041
Firmicutes, Bacilli, Bacillales, Bacillaceae, Ureibacillus	2	1	0	0	0	0	0	0	0.0257297	0.0460273
Firmicutes, Bacilli, Bacillales, Bacillaceae, Virgibacillus	2	0	0	0	0	0	0	0	0.0127094	0
Firmicutes, Bacilli, Bacillales, Bacillaceae, Vulcanibacillus	1	0	0	0	0	0	0	0	0.00470688	0
Firmicutes, Bacilli, Bacillales, Bacillaceae, uncultured	3	1	0	0	0	0	0	0	0.021992	0.106795
Firmicutes, Bacilli, Bacillales, Family X, Thermicanus	0	2	0	0	0	0	0	0	0	0.0199629
Firmicutes, Bacilli, Bacillales, Family XII, Incertae Sedis	2	0	0	0	0	0	0	0	0.0112397	0
Firmicutes, Bacilli, Bacillales, Listeriaceae, Listeria	17	4	0	0	0	0	0	0	23.5597	2.69487
Firmicutes, Bacilli, Bacillales, Paenibacillaceae, Ammoniibacillus	0	1	0	0	0	0	0	0	0	0.0339625
Firmicutes, Bacilli, Bacillales, Paenibacillaceae, Aneurinibacillus	2	0	0	0	0	0	0	0	0.00525523	0
Firmicutes, Bacilli, Bacillales, Paenibacillaceae, Brevibacillus	7	1	0	0	0	0	0	0	0.0212391	0.0172602
Firmicutes, Bacilli, Bacillales, Paenibacillaceae, Cohnella	2	0	0	0	0	0	0	0	0.08659	0
Firmicutes, Bacilli, Bacillales, Paenibacillaceae, Thermobacillus	2	1	0	0	0	0	0	0	0.0150421	0.0909422
Firmicutes, Bacilli, Bacillales, Paenibacillaceae, Unassigned	5	0	0	0	0	0	0	0	0.037655	0
Firmicutes, Bacilli, Bacillales, Paenibacillaceae, uncultured bacterium	1	0	0	0	0	0	0	0	0.00903966	0
Firmicutes, Bacilli, Bacillales, Planococcaceae, Chryseomicrobium	3	0	0	0	0	0	0	0	0.0233795	0
Firmicutes, Bacilli, Bacillales, Planococcaceae, Domibacillus	6	1	0	0	0	0	0	0	0.0826736	0.0213038
Firmicutes, Bacilli, Bacillales, Planococcaceae, Kurthia	4	0	0	0	0	0	0	0	0.0693336	0
Firmicutes, Bacilli, Bacillales, Planococcaceae, Lysinibacillus	3	0	0	0	0	0	0	0	0.0858572	0
Firmicutes, Bacilli, Bacillales, Planococcaceae, Planococcus	20	2	0	0	0	0	0	0	1.01168	0.054615
Firmicutes, Bacilli, Bacillales, Planococcaceae, Psychrobacillus	3	1	0	0	0	0	0	0	0.0487056	0.0727537
Firmicutes, Bacilli, Bacillales, Planococcaceae, Solibacillus	8	0	0	0	0	0	0	0	0.442097	0
Firmicutes, Bacilli, Bacillales, Planococcaceae, Sporosarcina	13	4	0	0	0	0	0	0	0.108651	0.357267
Firmicutes, Bacilli, Bacillales, Planococcaceae, Unassigned	9	0	0	0	0	0	0	0	0.239781	0
Firmicutes, Bacilli, Bacillales, Planococcaceae, uncultured	9	1	0	0	0	0	0	0	0.235432	0.0709995
Firmicutes, Bacilli, Bacillales, Sporolactobacillaceae, Unassigned	1	0	0	0	0	0	0	0	0.00293962	0
Firmicutes, Bacilli, Bacillales, Staphylococcaceae, Aliicoccus	12	2	0	0	0	0	0	0	0.834852	0.102666
Firmicutes, Bacilli, Bacillales, Staphylococcaceae, Nosocomiicoccus	8	0	0	0	0	0	0	0	0.247934	0
Firmicutes, Bacilli, Bacillales, Staphylococcaceae, Salinicoccus	20	1	0	0	0	0	0	0	1.05787	0.162555
Firmicutes, Bacilli, Bacillales, Thermoactinomycetaceae, Laceyella	7	0	0	0	0	0	0	0	0.0197229	0
Firmicutes, Bacilli, Bacillales, Thermoactinomycetaceae, Planifilum	14	0	0	0	0	0	0	0	0.0182422	0
Firmicutes, Bacilli, Bacillales, Thermoactinomycetaceae, Shimazuella	1	0	0	0	0	0	0	0	0.00179316	0
Firmicutes, Bacilli, Bacillales, Thermoactinomycetaceae, Thermoactinomyces	19	0	0	0	0	0	0	0	0.0343063	0
Firmicutes, Bacilli, Bacillales, Thermoactinomycetaceae, Thermoflavimicrobium	3	0	0	0	0	0	0	0	0.0150421	0
Firmicutes, Bacilli, Bacillales, Thermoactinomycetaceae, Unassigned	5	0	0	0	0	0	0	0	0.0250552	0
Firmicutes, Bacilli, Bacillales, Thermoactinomycetaceae, uncultured	2	0	0	0	0	0	0	0	0.00744158	0
Firmicutes, Bacilli, Bacillales, Unassigned, Unassigned	1	0	0	0	0	0	0	0	0.00328715	0
Firmicutes, Bacilli, C178B, Unassigned, Unassigned	1	0	0	0	0	0	0	0	0.00440943	0
Firmicutes, Bacilli, C178B, uncultured compost bacterium, Unassigned	1	0	0	0	0	0	0	0	0.0107321	0
Firmicutes, Bacilli, Lactobacillales, Aerococcaceae, Aerosphaera	10	0	0	0	0	0	0	0	0.0797433	0
Firmicutes, Bacilli, Lactobacillales, Aerococcaceae, Globicatella	2	1	0	0	0	0	0	0	0.0127841	0.00653125
Firmicutes, Bacilli, Lactobacillales, Aerococcaceae, Ignavigranum	1	0	0	0	0	0	0	0	0.48235	0
Firmicutes, Bacilli, Lactobacillales, Aerococcaceae, Unassigned	0	1	0	0	0	0	0	0	0	0.0127823
Firmicutes, Bacilli, Lactobacillales, Aerococcaceae, uncultured	11	0	0	0	0	0	0	0	0.10996	0
Firmicutes, Bacilli, Lactobacillales, Carnobacteriaceae, Alkalibacterium	1	0	0	0	0	0	0	0	0.019976	0
Firmicutes, Bacilli, Lactobacillales, Carnobacteriaceae, Alloiococcus	16	3	0	0	0	0	0	0	2.59261	0.23645
Firmicutes, Bacilli, Lactobacillales, Carnobacteriaceae, Atopococcus	3	3	0	0	0	0	0	0	0.123705	0.22618
Firmicutes, Bacilli, Lactobacillales, Carnobacteriaceae, Atopostipes	8	2	0	0	0	0	0	0	0.240144	0.0371708
Firmicutes, Bacilli, Lactobacillales, Carnobacteriaceae, Carnobacterium	18	1	0	0	0	0	0	0	0.668265	0.0169813
Firmicutes, Bacilli, Lactobacillales, Carnobacteriaceae, Desemzia	8	0	0	0	0	0	0	0	0.1341	0
Firmicutes, Bacilli, Lactobacillales, Carnobacteriaceae, Marinilactibacillus	4	0	0	0	0	0	0	0	0.0455641	0
Firmicutes, Bacilli, Lactobacillales, Carnobacteriaceae, Trichococcus	5	1	0	0	0	0	0	0	0.0568655	0.11495
Firmicutes, Bacilli, Lactobacillales, Carnobacteriaceae, Unassigned	13	1	0	0	0	0	0	0	0.728179	0.0126012
Firmicutes, Bacilli, Lactobacillales, Enterococcaceae, Catellicoccus	3	0	0	0	0	0	0	0	0.242516	0
Firmicutes, Bacilli, Lactobacillales, Enterococcaceae, Vagococcus	4	0	0	0	0	0	0	0	0.22367	0
Firmicutes, Bacilli, Lactobacillales, Lactobacillaceae, Pediococcus	1	0	0	0	0	0	0	0	0.0142943	0
Firmicutes, Bacilli, Lactobacillales, P5D1-392, Unassigned	0	0	0	0	0	0	0	0	0	0
Firmicutes, Bacilli, Lactobacillales, Streptococcaceae, Lactococcus	20	0	0	0	0	0	0	0	0.112737	0
Firmicutes, Bacilli, Lactobacillales, Unassigned, Unassigned	0	1	0	0	0	0	0	0	0	0.0363769
Firmicutes, Clostridia, Clostridia Incertae Sedis, Unknown Family, Candidatus Desulforudis	1	0	0	0	0	0	0	0	0.00179316	0
Firmicutes, Clostridia, Clostridiales, Caldicoprobacteraceae, Caldicoprobacter	2	2	0	0	0	0	0	0	0.00547265	0.0819224
Firmicutes, Clostridia, Clostridiales, Christensenellaceae, Unassigned	0	1	0	0	0	0	0	0	0	0.039976
Firmicutes, Clostridia, Clostridiales, Christensenellaceae, uncultured	0	0	0	0	0	0	0	0	0	0
Firmicutes, Clostridia, Clostridiales, Christensenellaceae, uncultured bacterium	0	1	0	0	0	0	0	0	0	0.00328737
Firmicutes, Clostridia, Clostridiales, Clostridiaceae 1, Candidatus Arthromitus	1	1	0	0	0	0	0	0	0.00911099	0.0194307
Firmicutes, Clostridia, Clostridiales, Clostridiaceae 1, Clostridium sensu stricto 10	1	0	0	0	0	0	0	0	0.00293962	0
Firmicutes, Clostridia, Clostridiales, Clostridiaceae 1, Clostridium sensu stricto 13	10	13	0	0	0	0	0	0	0.0208899	0.836528
Firmicutes, Clostridia, Clostridiales, Clostridiaceae 1, Clostridium sensu stricto 9	1	0	0	0	0	0	0	0	0.0103941	0
Firmicutes, Clostridia, Clostridiales, Clostridiaceae 1, Proteiniclasticum	8	1	0	0	0	0	0	0	0.0198442	0.0172602
Firmicutes, Clostridia, Clostridiales, Clostridiaceae 1, Sarcina	2	0	0	0	0	0	0	0	0.0824248	0
Firmicutes, Clostridia, Clostridiales, Clostridiaceae 1, Youngiibacter	2	0	0	0	0	0	0	0	0.0329879	0
Firmicutes, Clostridia, Clostridiales, Clostridiales Incertae Sedis, Proteiniborus	1	0	0	0	0	0	0	0	0.00821787	0
Firmicutes, Clostridia, Clostridiales, Clostridiales vadinBB60 group, Unassigned	1	0	0	0	0	0	0	0	0.00371126	0
Firmicutes, Clostridia, Clostridiales, Clostridiales vadinBB60 group, uncultured bacterium	10	11	0	0	0	0	0	0	0.0534759	0.27041
Firmicutes, Clostridia, Clostridiales, Clostridiales vadinBB60 group, uncultured organism	5	2	0	0	0	0	0	0	0.0752106	0.00636189
Firmicutes, Clostridia, Clostridiales, Defluviitaleaceae, Defluviitaleaceae UCG-011	3	2	0	0	0	0	0	0	0.0111386	0.0118276
Firmicutes, Clostridia, Clostridiales, Eubacteriaceae, Acetobacterium	1	1	0	0	0	0	0	0	0.00847296	0.021846
Firmicutes, Clostridia, Clostridiales, Eubacteriaceae, Eubacterium	1	0	0	0	0	0	0	0	0.00571772	0
Firmicutes, Clostridia, Clostridiales, Eubacteriaceae, uncultured	1	0	0	0	0	0	0	0	0.0058836	0
Firmicutes, Clostridia, Clostridiales, Family XI, Gallicola	11	0	0	0	0	0	0	0	1.18837	0
Firmicutes, Clostridia, Clostridiales, Family XI, Gottschalkia	3	1	0	0	0	0	0	0	0.00673655	0.027052
Firmicutes, Clostridia, Clostridiales, Family XI, Helcococcus	15	0	0	0	0	0	0	0	0.276122	0
Firmicutes, Clostridia, Clostridiales, Family XI, Murdochiella	17	1	0	0	0	0	0	0	0.145957	0.0106202
Firmicutes, Clostridia, Clostridiales, Family XI, Parvimonas	13	5	0	0	0	0	0	0	0.0298329	2.84953
Firmicutes, Clostridia, Clostridiales, Family XI, Tepidimicrobium	1	0	0	0	0	0	0	0	0.00264491	0
Firmicutes, Clostridia, Clostridiales, Family XI, Tissierella	2	0	0	0	0	0	0	0	0.00587924	0
Firmicutes, Clostridia, Clostridiales, Family XI, uncultured	14	2	0	0	0	0	0	0	0.044734	0.00983043
Firmicutes, Clostridia, Clostridiales, Family XII, Fusibacter	5	0	0	0	0	0	0	0	0.0101578	0
Firmicutes, Clostridia, Clostridiales, Family XIII, Anaerovorax	1	7	0	0	0	0	0	0	0.00635472	0.0743415
Firmicutes, Clostridia, Clostridiales, Family XIII, Family XIII AD3011 group	9	2	0	0	0	0	0	0	0.0243072	0.009994
Firmicutes, Clostridia, Clostridiales, Family XIII, Incertae Sedis	2	0	0	0	0	0	0	0	0.0071343	0
Firmicutes, Clostridia, Clostridiales, Family XIII, Mogibacterium	15	8	0	0	0	0	0	0	0.0225004	0.266548
Firmicutes, Clostridia, Clostridiales, Family XIII, Unassigned	1	0	0	0	0	0	0	0	0.00501052	0
Firmicutes, Clostridia, Clostridiales, Family XIII, [Eubacterium] brachy group	4	3	0	0	0	0	0	0	0.00683325	0.875801
Firmicutes, Clostridia, Clostridiales, Family XIII, [Eubacterium] nodatum group	2	8	0	0	0	0	0	0	0.00653509	0.780605
Firmicutes, Clostridia, Clostridiales, Family XIII, uncultured	15	3	0	0	0	0	0	0	0.0464482	0.0698102
Firmicutes, Clostridia, Clostridiales, Family XVII, Thermaerobacter	2	0	0	0	0	0	0	0	0.00683325	0
Firmicutes, Clostridia, Clostridiales, Family XVIII, Symbiobacterium	3	0	0	0	0	0	0	0	0.00811787	0
Firmicutes, Clostridia, Clostridiales, Family XVIII, uncultured	2	1	0	0	0	0	0	0	0.00734905	0.163696
Firmicutes, Clostridia, Clostridiales, Gracilibacteraceae, Gracilibacter	1	1	0	0	0	0	0	0	0.010021	0.054615
Firmicutes, Clostridia, Clostridiales, Lachnospiraceae, Acetitomaculum	1	4	0	0	0	0	0	0	0.0190642	0.0402739
Firmicutes, Clostridia, Clostridiales, Lachnospiraceae, Anaerosporobacter	2	0	0	0	0	0	0	0	0.00396736	0
Firmicutes, Clostridia, Clostridiales, Lachnospiraceae, Butyrivibrio	6	1	0	0	0	0	0	0	0.209928	0.0352671
Firmicutes, Clostridia, Clostridiales, Lachnospiraceae, Butyrivibrio 2	0	1	0	0	0	0	0	0	0	0.0342222
Firmicutes, Clostridia, Clostridiales, Lachnospiraceae, Catonella	2	1	0	0	0	0	0	0	0.00821787	0.0888494
Firmicutes, Clostridia, Clostridiales, Lachnospiraceae, Cellulosilyticum	1	0	0	0	0	0	0	0	0.00751578	0
Firmicutes, Clostridia, Clostridiales, Lachnospiraceae, Coprococcus 1	16	15	0	0	0	0	0	0	0.0875061	0.299177
Firmicutes, Clostridia, Clostridiales, Lachnospiraceae, Coprococcus 2	19	4	0	0	0	0	0	0	0.141497	0.0346533
Firmicutes, Clostridia, Clostridiales, Lachnospiraceae, Eisenbergiella	3	2	0	0	0	0	0	0	0.0228297	0.031503
Firmicutes, Clostridia, Clostridiales, Lachnospiraceae, Epulopiscium	1	0	0	0	0	0	0	0	0.00501052	0
Firmicutes, Clostridia, Clostridiales, Lachnospiraceae, Howardella	3	0	0	0	0	0	0	0	0.00643929	0
Firmicutes, Clostridia, Clostridiales, Lachnospiraceae, Hungatella	0	0	0	0	0	0	0	0	0	0
Firmicutes, Clostridia, Clostridiales, Lachnospiraceae, Incertae Sedis	18	16	0	0	0	0	0	0	0.11724	0.610663
Firmicutes, Clostridia, Clostridiales, Lachnospiraceae, Johnsonella	5	0	0	0	0	0	0	0	0.0258126	0
Firmicutes, Clostridia, Clostridiales, Lachnospiraceae, Lachnoanaerobaculum	11	1	0	0	0	0	0	0	0.0285886	0.0145231
Firmicutes, Clostridia, Clostridiales, Lachnospiraceae, Lachnoclostridium 5	1	6	0	0	0	0	0	0	0.0129439	0.0792472
Firmicutes, Clostridia, Clostridiales, Lachnospiraceae, Lachnospira	15	2	0	0	0	0	0	0	0.0412348	0.169635
Firmicutes, Clostridia, Clostridiales, Lachnospiraceae, Lachnospiraceae FCS020 group	7	4	0	0	0	0	0	0	0.044483	0.097808
Firmicutes, Clostridia, Clostridiales, Lachnospiraceae, Lachnospiraceae NC2004 group	9	6	0	0	0	0	0	0	0.0546914	0.0902719
Firmicutes, Clostridia, Clostridiales, Lachnospiraceae, Lachnospiraceae NK3A20 group	1	3	0	0	0	0	0	0	0.0105912	0.109131
Firmicutes, Clostridia, Clostridiales, Lachnospiraceae, Lachnospiraceae NK4B4 group	1	3	0	0	0	0	0	0	0.00614119	0.0189018
Firmicutes, Clostridia, Clostridiales, Lachnospiraceae, Lachnospiraceae UCG-001	13	22	0	0.00254476	0	0	0	0	0.505591	4.12894
Firmicutes, Clostridia, Clostridiales, Lachnospiraceae, Lachnospiraceae UCG-003	1	0	0	0	0	0	0	0	0.0240674	0
Firmicutes, Clostridia, Clostridiales, Lachnospiraceae, Lachnospiraceae UCG-004	9	7	0	0	0	0	0	0	0.136121	0.135346
Firmicutes, Clostridia, Clostridiales, Lachnospiraceae, Lachnospiraceae UCG-005	5	0	0	0	0	0	0	0	0.064638	0
Firmicutes, Clostridia, Clostridiales, Lachnospiraceae, Lachnospiraceae UCG-006	2	8	0	0	0	0	0	0	0.0338918	0.310998
Firmicutes, Clostridia, Clostridiales, Lachnospiraceae, Lachnospiraceae UCG-008	2	5	0	0	0	0	0	0	0.00921178	0.0693413
Firmicutes, Clostridia, Clostridiales, Lachnospiraceae, Lactonifactor	0	0	0	0	0	0	0	0	0	0
Firmicutes, Clostridia, Clostridiales, Lachnospiraceae, Marvinbryantia	3	2	0	0	0	0	0	0	0.0149165	0.254453
Firmicutes, Clostridia, Clostridiales, Lachnospiraceae, Mobilitalea	1	0	0	0	0	0	0	0	0.00734905	0
Firmicutes, Clostridia, Clostridiales, Lachnospiraceae, Moryella	4	0	0	0	0	0	0	0	0.00623649	0
Firmicutes, Clostridia, Clostridiales, Lachnospiraceae, Oribacterium	9	4	0	0	0	0	0	0	0.0543183	0.210486
Firmicutes, Clostridia, Clostridiales, Lachnospiraceae, Shuttleworthia	5	1	0	0	0	0	0	0	0.0342446	0.0396236
Firmicutes, Clostridia, Clostridiales, Lachnospiraceae, Stomatobaculum	5	0	0	0	0	0	0	0	0.00613844	0
Firmicutes, Clostridia, Clostridiales, Lachnospiraceae, Syntrophococcus	0	1	0	0	0	0	0	0	0	0.0212404
Firmicutes, Clostridia, Clostridiales, Lachnospiraceae, Tyzzerella	1	8	0	0	0	0	0	0	0.044483	0.187473
Firmicutes, Clostridia, Clostridiales, Lachnospiraceae, Tyzzerella 3	4	4	0	0	0	0	0	0	0.0203156	0.0511291
Firmicutes, Clostridia, Clostridiales, Lachnospiraceae, Tyzzerella 4	1	0	0	0	0	0	0	0	0.0542206	0
Firmicutes, Clostridia, Clostridiales, Lachnospiraceae, [Eubacterium] oxidoreducens group	0	2	0	0	0	0	0	0	0	0.0197127
Firmicutes, Clostridia, Clostridiales, Lachnospiraceae, [Eubacterium] ruminantium group	12	0	0	0	0	0	0	0	0.0541748	0
Firmicutes, Clostridia, Clostridiales, Lachnospiraceae, [Eubacterium] ventriosum group	10	2	0	0	0	0	0	0	0.0290301	0.0863417
Firmicutes, Clostridia, Clostridiales, Lachnospiraceae, [Ruminococcus] gauvreauii group	12	4	0	0	0	0	0	0	0.0711045	0.0478377
Firmicutes, Clostridia, Clostridiales, Lachnospiraceae, possible genus Sk003-Sk004	0	1	0	0	0	0	0	0	0	0.0146301
Firmicutes, Clostridia, Clostridiales, Peptococcaceae, Desulfosporosinus	2	0	0	0	0	0	0	0	0.00787499	0
Firmicutes, Clostridia, Clostridiales, Peptococcaceae, Desulfotomaculum	1	0	0	0	0	0	0	0	0.0142943	0
Firmicutes, Clostridia, Clostridiales, Peptococcaceae, Pelotomaculum	2	0	0	0	0	0	0	0	0.012473	0
Firmicutes, Clostridia, Clostridiales, Peptococcaceae, Peptococcus	13	4	0	0	0	0	0	0	0.0211824	0.0594354
Firmicutes, Clostridia, Clostridiales, Peptococcaceae, Unassigned	1	0	0	0	0	0	0	0	0.00404193	0
Firmicutes, Clostridia, Clostridiales, Peptococcaceae, uncultured	9	13	0	0	0	0	0	0	0.0727699	0.575341
Firmicutes, Clostridia, Clostridiales, Peptostreptococcaceae, Acetoanaerobium	4	1	0	0	0	0	0	0	0.0122178	0.00684819
Firmicutes, Clostridia, Clostridiales, Peptostreptococcaceae, Filifactor	5	2	0	0	0	0	0	0	0.0101069	3.07165
Firmicutes, Clostridia, Clostridiales, Peptostreptococcaceae, Intestinibacter	2	2	0	0	0	0	0	0	0.0109453	0.274675
Firmicutes, Clostridia, Clostridiales, Peptostreptococcaceae, Peptostreptococcus	11	0	0	0	0	0	0	0	0.0328359	0
Firmicutes, Clostridia, Clostridiales, Peptostreptococcaceae, Proteocatella	1	0	0	0	0	0	0	0	0.00818459	0
Firmicutes, Clostridia, Clostridiales, Peptostreptococcaceae, Romboutsia	2	2	0	0	0	0	0	0	0.0194093	0.0424809
Firmicutes, Clostridia, Clostridiales, Peptostreptococcaceae, Terrisporobacter	1	1	0	0	0	0	0	0	0.00470688	0.139421
Firmicutes, Clostridia, Clostridiales, Peptostreptococcaceae, Unassigned	2	0	0	0	0	0	0	0	0.00998801	0
Firmicutes, Clostridia, Clostridiales, Peptostreptococcaceae, uncultured	2	0	0	0	0	0	0	0	0.00750254	0
Firmicutes, Clostridia, Clostridiales, Ruminococcaceae, Anaerotruncus	15	20	0	0	0	0	0	0	0.140982	0.877193
Firmicutes, Clostridia, Clostridiales, Ruminococcaceae, Candidatus Soleaferrea	0	1	0	0	0	0	0	0	0	0.00547855
Firmicutes, Clostridia, Clostridiales, Ruminococcaceae, Ethanoligenens	0	1	0	0	0	0	0	0	0	0.00821783
Firmicutes, Clostridia, Clostridiales, Ruminococcaceae, Fastidiosipila	14	2	0	0	0	0	0	0	0.044734	0.00855554
Firmicutes, Clostridia, Clostridiales, Ruminococcaceae, Flavonifractor	1	1	0	0	0	0	0	0	0.0171223	0.0212404
Firmicutes, Clostridia, Clostridiales, Ruminococcaceae, Intestinimonas	0	1	0	0	0	0	0	0	0	0.0426076
Firmicutes, Clostridia, Clostridiales, Ruminococcaceae, Oscillibacter	7	18	0	0	0	0	0	0	0.116675	1.79804
Firmicutes, Clostridia, Clostridiales, Ruminococcaceae, Oscillospira	1	2	0	0	0	0	0	0	0.00683325	0.180544
Firmicutes, Clostridia, Clostridiales, Ruminococcaceae, Papillibacter	0	0	0	0	0	0	0	0	0	0
Firmicutes, Clostridia, Clostridiales, Ruminococcaceae, Pseudoflavonifractor	1	0	0	0	0	0	0	0	0.026278	0
Firmicutes, Clostridia, Clostridiales, Ruminococcaceae, Ruminiclostridium	8	7	0	0	0	0	0	0	0.0237015	0.22582
Firmicutes, Clostridia, Clostridiales, Ruminococcaceae, Ruminiclostridium 1	1	0	0	0	0	0	0	0	0.00643929	0
Firmicutes, Clostridia, Clostridiales, Ruminococcaceae, Ruminiclostridium 5	17	11	0	0	0	0	0	0	0.443123	0.282725
Firmicutes, Clostridia, Clostridiales, Ruminococcaceae, Ruminiclostridium 6	8	1	0	0	0	0	0	0	0.0243072	0.00381713
Firmicutes, Clostridia, Clostridiales, Ruminococcaceae, Ruminiclostridium 9	14	19	0	0	0	0	0	0	0.245716	2.32583
Firmicutes, Clostridia, Clostridiales, Ruminococcaceae, Ruminococcaceae NK4A214 group	11	10	0	0	0	0	0	0	0.170624	0.185691
Firmicutes, Clostridia, Clostridiales, Ruminococcaceae, Ruminococcaceae UCG-002	18	5	0	0	0	0	0	0	0.0778763	0.114691
Firmicutes, Clostridia, Clostridiales, Ruminococcaceae, Ruminococcaceae UCG-003	18	18	0	0	0	0	0	0	0.131259	1.20008
Firmicutes, Clostridia, Clostridiales, Ruminococcaceae, Ruminococcaceae UCG-004	0	3	0	0	0	0	0	0	0	0.0848176
Firmicutes, Clostridia, Clostridiales, Ruminococcaceae, Ruminococcaceae UCG-005	18	4	0	0	0	0	0	0	0.345922	0.133013
Firmicutes, Clostridia, Clostridiales, Ruminococcaceae, Ruminococcaceae UCG-008	0	0	0	0	0	0	0	0	0	0
Firmicutes, Clostridia, Clostridiales, Ruminococcaceae, Ruminococcaceae UCG-009	3	4	0	0	0	0	0	0	0.0120337	0.21863
Firmicutes, Clostridia, Clostridiales, Ruminococcaceae, Ruminococcaceae UCG-010	9	4	0	0	0	0	0	0	0.0428829	0.0545653
Firmicutes, Clostridia, Clostridiales, Ruminococcaceae, Ruminococcaceae UCG-011	0	0	0	0	0	0	0	0	0	0
Firmicutes, Clostridia, Clostridiales, Ruminococcaceae, Ruminococcaceae UCG-012	1	0	0	0	0	0	0	0	0.0044829	0
Firmicutes, Clostridia, Clostridiales, Ruminococcaceae, Ruminococcaceae UCG-013	14	6	0	0	0	0	0	0	0.0237015	0.256363
Firmicutes, Clostridia, Clostridiales, Ruminococcaceae, Ruminococcaceae V9D2013 group	1	0	0	0	0	0	0	0	0.00941376	0
Firmicutes, Clostridia, Clostridiales, Ruminococcaceae, uncultured	20	20	0	0	0	0	0	0	0.379193	2.07133
Firmicutes, Clostridia, Clostridiales, Syntrophomonadaceae, Syntrophomonas	0	0	0	0	0	0	0	0	0	0
Firmicutes, Clostridia, Clostridiales, Unassigned, Unassigned	8	13	0	0	0	0	0	0	0.0372452	0.254453
Firmicutes, Clostridia, Halanaerobiales, Halanaerobiaceae, Halocella	3	0	0	0	0	0	0	0	0.0222352	0
Firmicutes, Clostridia, Halanaerobiales, Halobacteroidaceae, uncultured	0	0	0	0	0	0	0	0	0	0
Firmicutes, Clostridia, Thermoanaerobacterales, Family III, Thermoanaerobacterium	0	1	0	0	0	0	0	0	0	0.00383526
Firmicutes, Clostridia, Thermoanaerobacterales, SRB2, Unassigned	1	0	0	0	0	0	0	0	0.00364844	0
Firmicutes, Clostridia, Thermoanaerobacterales, Thermoanaerobacteraceae, Gelria	1	0	0	0	0	0	0	0	0.00358632	0
Firmicutes, Clostridia, Thermoanaerobacterales, Thermoanaerobacteraceae, Syntrophaceticus	3	0	0	0	0	0	0	0	0.0136665	0
Firmicutes, Erysipelotrichia, Erysipelotrichales, Erysipelotrichaceae, Allobaculum	5	1	0	0	0	0	0	0	0.949141	0.0189018
Firmicutes, Erysipelotrichia, Erysipelotrichales, Erysipelotrichaceae, Asteroleplasma	2	0	0	0	0	0	0	0	0.00415766	0
Firmicutes, Erysipelotrichia, Erysipelotrichales, Erysipelotrichaceae, Catenibacterium	13	0	0	0	0	0	0	0	0.169296	0
Firmicutes, Erysipelotrichia, Erysipelotrichales, Erysipelotrichaceae, Erysipelatoclostridium	5	0	0	0	0	0	0	0	0.00831532	0
Firmicutes, Erysipelotrichia, Erysipelotrichales, Erysipelotrichaceae, Erysipelothrix	5	0	0	0	0	0	0	0	0.0143184	0
Firmicutes, Erysipelotrichia, Erysipelotrichales, Erysipelotrichaceae, Erysipelotrichaceae UCG-001	2	0	0	0	0	0	0	0	0.00847296	0
Firmicutes, Erysipelotrichia, Erysipelotrichales, Erysipelotrichaceae, Erysipelotrichaceae UCG-003	19	4	0	0	0	0	0	0	0.0261271	0.032769
Firmicutes, Erysipelotrichia, Erysipelotrichales, Erysipelotrichaceae, Faecalitalea	2	0	0	0	0	0	0	0	0.00483723	0
Firmicutes, Erysipelotrichia, Erysipelotrichales, Erysipelotrichaceae, Holdemanella	11	2	0	0	0	0	0	0	0.0592215	0.0157702
Firmicutes, Erysipelotrichia, Erysipelotrichales, Erysipelotrichaceae, Holdemania	1	0	0	0	0	0	0	0	0.0275371	0
Firmicutes, Erysipelotrichia, Erysipelotrichales, Erysipelotrichaceae, Incertae Sedis	1	0	0	0	0	0	0	0	0.00428058	0
Firmicutes, Erysipelotrichia, Erysipelotrichales, Erysipelotrichaceae, Solobacterium	5	0	0	0	0	0	0	0	0.0107785	0
Firmicutes, Erysipelotrichia, Erysipelotrichales, Erysipelotrichaceae, Turicibacter	20	1	0	0	0	0	0	0	0.0962696	0.13245
Firmicutes, Erysipelotrichia, Erysipelotrichales, Erysipelotrichaceae, Unassigned	6	0	0	0	0	0	0	0	0.0149863	0
Firmicutes, Erysipelotrichia, Erysipelotrichales, Erysipelotrichaceae, [Anaerorhabdus] furcosa group	1	0	0	0	0	0	0	0	0.00668315	0
Firmicutes, Erysipelotrichia, Erysipelotrichales, Erysipelotrichaceae, uncultured	3	0	0	0	0	0	0	0	0.00307059	0
Firmicutes, Negativicutes, Selenomonadales, Acidaminococcaceae, Acidaminococcus	3	1	0	0	0	0	0	0	0.00977422	0.249691
Firmicutes, Negativicutes, Selenomonadales, Acidaminococcaceae, Succiniclasticum	1	0	0	0	0	0	0	0	0.00388992	0
Firmicutes, Negativicutes, Selenomonadales, Acidaminococcaceae, Unassigned	1	0	0	0	0	0	0	0	0.00587924	0
Firmicutes, Negativicutes, Selenomonadales, Unassigned, Unassigned	3	0	0	0	0	0	0	0	0.0439324	0
Firmicutes, Negativicutes, Selenomonadales, Veillonellaceae, Anaeroglobus	2	2	0	0	0	0	0	0	0.00857657	0.310794
Firmicutes, Negativicutes, Selenomonadales, Veillonellaceae, Anaerosinus	1	0	0	0	0	0	0	0	0.00423648	0
Firmicutes, Negativicutes, Selenomonadales, Veillonellaceae, Anaerovibrio	1	0	0	0	0	0	0	0	0.0065743	0
Firmicutes, Negativicutes, Selenomonadales, Veillonellaceae, Megamonas	21	3	0	0	0	0	0	0	0.134387	0.380504
Firmicutes, Negativicutes, Selenomonadales, Veillonellaceae, Megasphaera	20	5	0	0	0	0	0	0	0.071343	0.0849063
Firmicutes, Negativicutes, Selenomonadales, Veillonellaceae, Mitsuokella	1	1	0	0	0	0	0	0	0.024946	0.0094509
Firmicutes, Negativicutes, Selenomonadales, Veillonellaceae, Propionispira	0	1	0	0	0	0	0	0	0	0.275938
Firmicutes, Negativicutes, Selenomonadales, Veillonellaceae, Selenomonas	10	4	0	0	0	0	0	0	0.0171531	0.0979974
Firmicutes, Negativicutes, Selenomonadales, Veillonellaceae, Selenomonas 3	13	5	0	0	0	0	0	0	0.0714715	0.291391
Firmicutes, Negativicutes, Selenomonadales, Veillonellaceae, Selenomonas 4	2	2	0	0	0	0	0	0	0.00553128	0.0634639
Firmicutes, Negativicutes, Selenomonadales, Veillonellaceae, Sporomusa	1	0	0	0	0	0	0	0	0.0150421	0
Firmicutes, Negativicutes, Selenomonadales, Veillonellaceae, Unassigned	0	1	0	0	0	0	0	0	0	0.028767
Firmicutes, Negativicutes, Selenomonadales, Veillonellaceae, uncultured	3	0	0	0	0	0	0	0	0.0101069	0
Firmicutes, OPB54, Unassigned, Unassigned, Unassigned	5	0	0	0	0	0	0	0	0.0113887	0
Firmicutes, OPB54, uncultured bacterium, Unassigned, Unassigned	14	2	0	0	0	0	0	0	0.026278	0.0517807
Firmicutes, OPB54, uncultured compost bacterium, Unassigned, Unassigned	2	0	0	0	0	0	0	0	0.00857657	0
Firmicutes, Unassigned, Unassigned, Unassigned, Unassigned	1	1	0	0	0	0	0	0	0.00767648	0.0117041
Fusobacteria, Fusobacteriia, Fusobacteriales, Fusobacteriaceae, Cetobacterium	0	0	0	0	0	0	0	0	0	0
Fusobacteria, Fusobacteriia, Fusobacteriales, Fusobacteriaceae, Psychrilyobacter	1	0	0	0	0	0	0	0	0.0486006	0
Fusobacteria, Fusobacteriia, Fusobacteriales, Leptotrichiaceae, Sneathia	11	1	0	0	0	0	0	0	1.7448	0.0920545
Fusobacteria, Fusobacteriia, Fusobacteriales, Leptotrichiaceae, Streptobacillus	5	1	0	0	0	0	0	0	0.00751578	0.0127823
Fusobacteria, Fusobacteriia, Fusobacteriales, Leptotrichiaceae, uncultured	7	0	0	0	0	0	0	0	0.269554	0
Gemmatimonadetes, Gemmatimonadetes, BD2-11 terrestrial group, uncultured bacterium, Unassigned	2	0	0	0	0	0	0	0	0.0127841	0
Gemmatimonadetes, Gemmatimonadetes, S0134 terrestrial group, Unassigned, Unassigned	1	0	0	0	0	0	0	0	0.00328715	0
Gemmatimonadetes, Gemmatimonadetes, S0134 terrestrial group, uncultured Gemmatimonadetes bacterium, Unassigned	1	0	0	0	0	0	0	0	0.00264491	0
Gemmatimonadetes, Gemmatimonadetes, S0134 terrestrial group, uncultured bacterium, Unassigned	18	0	0	0	0	0	0	0	0.05716	0
Gracilibacteria, Unassigned, Unassigned, Unassigned, Unassigned	1	8	0	0	0	0	0	0	0.00488711	0.128182
Gracilibacteria, uncultured bacterium, Unassigned, Unassigned, Unassigned	2	9	0	0	0	0	0	0	0.00511365	0.14746
Hydrogenedentes, Unassigned, Unassigned, Unassigned, Unassigned	1	0	0	0	0	0	0	0	0.00587924	0
Hydrogenedentes, uncultured bacterium, Unassigned, Unassigned, Unassigned	16	2	0	0	0	0	0	0	0.0168596	0.152922
JL-ETNP-Z39, uncultured bacterium, Unassigned, Unassigned, Unassigned	2	0	0	0	0	0	0	0	0.00943117	0
Latescibacteria, Unassigned, Unassigned, Unassigned, Unassigned	0	1	0	0	0	0	0	0	0	0.0848176
Latescibacteria, uncultured bacterium, Unassigned, Unassigned, Unassigned	1	2	0	0	0	0	0	0	0.00350349	0.0551876
Lentisphaerae, Lentisphaerae RFP12 gut group, uncultured bacterium, Unassigned, Unassigned	1	0	0	0	0	0	0	0	0.00538924	0
Lentisphaerae, Lentisphaeria, Victivallales, Victivallaceae, Victivallis	2	1	0	0	0	0	0	0	0.00511365	0.0460273
Lentisphaerae, WCHB1-41, uncultured bacterium, Unassigned, Unassigned	0	1	0	0	0	0	0	0	0	0.00262836
Microgenomates, Unassigned, Unassigned, Unassigned, Unassigned	1	1	0	0	0	0	0	0	0.0105912	0.00109579
Microgenomates, uncultured bacterium, Unassigned, Unassigned, Unassigned	0	1	0	0	0	0	0	0	0	0.0171111
Microgenomates, uncultured soil bacterium, Unassigned, Unassigned, Unassigned	1	0	0	0	0	0	0	0	0.00858572	0
Nitrospirae, Nitrospira, Nitrospirales, 0319-6A21, Unassigned	4	1	0	0	0	0	0	0	0.0220594	0.00585206
Nitrospirae, Nitrospira, Nitrospirales, 0319-6A21, uncultured bacterium	9	1	0	0	0	0	0	0	0.018222	0.00547894
Nitrospirae, Nitrospira, Nitrospirales, 47209, uncultured bacterium	0	1	0	0	0	0	0	0	0	0.00712262
Nitrospirae, Nitrospira, Nitrospirales, FTL22, uncultured bacterium	1	0	0	0	0	0	0	0	0.00831532	0
Nitrospirae, Nitrospira, Nitrospirales, Nitrospiraceae, Nitrospira	21	3	0	0	0	0	0	0	0.0371652	0.076461
Nitrospirae, Nitrospira, Nitrospirales, Nitrospiraceae, uncultured	0	1	0	0	0	0	0	0	0	0.0147456
Nitrospirae, Nitrospira, Nitrospirales, Sh765B-TzT-35, uncultured bacterium	0	1	0	0	0	0	0	0	0	0.0195938
Parcubacteria, Unassigned, Unassigned, Unassigned, Unassigned	1	3	0	0	0	0	0	0	0.00733066	0.0290461
Parcubacteria, uncultured Parcubacteria bacterium, Unassigned, Unassigned, Unassigned	0	1	0	0	0	0	0	0	0	0.00580923
Parcubacteria, uncultured bacterium, Unassigned, Unassigned, Unassigned	4	9	0	0	0	0	0	0	0.0121283	0.0363769
Planctomycetes, BD7-11, uncultured bacterium, Unassigned, Unassigned	2	1	0	0	0	0	0	0	0.00415766	0.00109579
Planctomycetes, OM190, Unassigned, Unassigned, Unassigned	0	0	0	0	0	0	0	0	0	0
Planctomycetes, OM190, uncultured bacterium, Unassigned, Unassigned	9	1	0	0	0	0	0	0	0.015594	0.00164368
Planctomycetes, Phycisphaerae, CPla-3 termite group, uncultured bacterium, Unassigned	1	0	0	0	0	0	0	0	0.0176448	0
Planctomycetes, Phycisphaerae, Phycisphaerales, Phycisphaeraceae, AKYG587	1	0	0	0	0	0	0	0	0.00353016	0
Planctomycetes, Phycisphaerae, Phycisphaerales, Phycisphaeraceae, CL500-3	1	0	0	0	0	0	0	0	0.00269462	0
Planctomycetes, Phycisphaerae, Phycisphaerales, Phycisphaeraceae, SM1A02	6	0	0	0	0	0	0	0	0.173864	0
Planctomycetes, Phycisphaerae, Phycisphaerales, Phycisphaeraceae, uncultured	1	2	0	0	0	0	0	0	0.00767048	0.054935
Planctomycetes, Phycisphaerae, WD2101 soil group, Unassigned, Unassigned	21	1	0	0	0	0	0	0	0.0767048	0.0313703
Planctomycetes, Phycisphaerae, WD2101 soil group, uncultured planctomycete, Unassigned	4	0	0	0	0	0	0	0	0.018222	0
Planctomycetes, Phycisphaerae, WD2101 soil group, uncultured soil bacterium, Unassigned	1	0	0	0	0	0	0	0	0.00562499	0
Planctomycetes, Phycisphaerae, mle1-8, Unassigned, Unassigned	0	0	0	0	0	0	0	0	0	0
Planctomycetes, Phycisphaerae, mle1-8, uncultured bacterium, Unassigned	1	0	0	0	0	0	0	0	0.00705791	0
Planctomycetes, Pla4 lineage, Unassigned, Unassigned, Unassigned	0	1	0	0	0	0	0	0	0	0.00164368
Planctomycetes, Pla4 lineage, uncultured bacterium, Unassigned, Unassigned	1	0	0	0	0	0	0	0	0.00538924	0
Planctomycetes, Planctomycetacia, Planctomycetales, Planctomycetaceae, Candidatus Nostocoida	2	2	0	0	0	0	0	0	0.018222	0.0551876
Planctomycetes, Planctomycetacia, Planctomycetales, Planctomycetaceae, Isosphaera	14	1	0	0	0	0	0	0	0.0933877	0.0929476
Planctomycetes, Planctomycetacia, Planctomycetales, Planctomycetaceae, Pirellula	20	6	0	0	0	0	0	0	0.045075	0.127803
Planctomycetes, Planctomycetacia, Planctomycetales, Planctomycetaceae, Rhodopirellula	20	1	0	0	0	0	0	0	0.0225473	0.0171111
Planctomycetes, Planctomycetacia, Planctomycetales, Planctomycetaceae, Schlesneria	0	1	0	0	0	0	0	0	0	0.0406646
Planctomycetes, Planctomycetacia, Planctomycetales, Planctomycetaceae, Zavarzinella	3	0	0	0	0	0	0	0	0.0246536	0
Planctomycetes, Planctomycetacia, Planctomycetales, Planctomycetaceae, uncultured bacterium	0	1	0	0	0	0	0	0	0	0.170065
Planctomycetes, vadinHA49, uncultured bacterium, Unassigned, Unassigned	3	0	0	0	0	0	0	0	0.00811787	0
Planctomycetes, vadinHA49, uncultured planctomycete, Unassigned, Unassigned	1	0	0	0	0	0	0	0	0.00808386	0
Proteobacteria, Alphaproteobacteria, Caulobacterales, Caulobacteraceae, Asticcacaulis	7	1	0	0	0	0	0	0	0.0122552	0.0250095
Proteobacteria, Alphaproteobacteria, Caulobacterales, Caulobacteraceae, Unassigned	7	0	0	0	0	0	0	0	0.0270758	0
Proteobacteria, Alphaproteobacteria, Caulobacterales, Hyphomonadaceae, Hirschia	5	2	0	0	0	0	0	0	0.0116898	0.0402739
Proteobacteria, Alphaproteobacteria, Caulobacterales, Hyphomonadaceae, Woodsholea	1	1	0	0	0	0	0	0	0.00911099	0.00547855
Proteobacteria, Alphaproteobacteria, DB1-14, Unassigned, Unassigned	2	0	0	0	0	0	0	0	0.00549798	0
Proteobacteria, Alphaproteobacteria, DB1-14, uncultured bacterium, Unassigned	10	2	0	0	0	0	0	0	0.16875	0.0693413
Proteobacteria, Alphaproteobacteria, DB1-14, uncultured marine bacterium, Unassigned	2	0	0	0	0	0	0	0	0.0127841	0
Proteobacteria, Alphaproteobacteria, Rhizobiales, 1174-901-12, Unassigned	1	0	0	0	0	0	0	0	0.0511432	0
Proteobacteria, Alphaproteobacteria, Rhizobiales, 1174-901-12, uncultured Rhizobiales bacterium	3	0	0	0	0	0	0	0	0.0175046	0
Proteobacteria, Alphaproteobacteria, Rhizobiales, A0839, Unassigned	1	0	0	0	0	0	0	0	0.00404277	0
Proteobacteria, Alphaproteobacteria, Rhizobiales, A0839, uncultured bacterium	5	0	0	0	0	0	0	0	0.03005	0
Proteobacteria, Alphaproteobacteria, Rhizobiales, Aurantimonadaceae, Unassigned	11	0	0	0	0	0	0	0	0.043641	0
Proteobacteria, Alphaproteobacteria, Rhizobiales, Aurantimonadaceae, uncultured	0	0	0	0	0	0	0	0	0	0
Proteobacteria, Alphaproteobacteria, Rhizobiales, BCf3-20, uncultured bacterium	1	0	0	0	0	0	0	0	0.0142943	0
Proteobacteria, Alphaproteobacteria, Rhizobiales, Bartonellaceae, Bartonella	20	0	0	0	0	0	0	0	12.2896	0
Proteobacteria, Alphaproteobacteria, Rhizobiales, Beijerinckiaceae, Chelatococcus	2	0	0	0	0	0	0	0	0.0250552	0
Proteobacteria, Alphaproteobacteria, Rhizobiales, Beijerinckiaceae, Methylorosula	7	0	0	0	0	0	0	0	0.058825	0
Proteobacteria, Alphaproteobacteria, Rhizobiales, Beijerinckiaceae, uncultured	4	0	0	0	0	0	0	0	0.0690019	0
Proteobacteria, Alphaproteobacteria, Rhizobiales, Bradyrhizobiaceae, Nitrobacter	1	0	0	0	0	0	0	0	0.0202096	0
Proteobacteria, Alphaproteobacteria, Rhizobiales, Bradyrhizobiaceae, Salinarimonas	1	2	0	0	0	0	0	0	0.0139704	0.0352671
Proteobacteria, Alphaproteobacteria, Rhizobiales, Bradyrhizobiaceae, Tardiphaga	14	0	0	0	0	0	0	0	0.0759823	0
Proteobacteria, Alphaproteobacteria, Rhizobiales, Bradyrhizobiaceae, Unassigned	11	2	0	0	0	0	0	0	0.1395	0.0468165
Proteobacteria, Alphaproteobacteria, Rhizobiales, Bradyrhizobiaceae, uncultured	4	0	0	0	0	0	0	0	0.0616903	0
Proteobacteria, Alphaproteobacteria, Rhizobiales, Brucellaceae, Daeguia	0	0	0	0	0	0	0	0	0	0
Proteobacteria, Alphaproteobacteria, Rhizobiales, Brucellaceae, Ochrobactrum	16	2	0	0	0	0	0	0	0.0826446	0.0873839
Proteobacteria, Alphaproteobacteria, Rhizobiales, Brucellaceae, Paenochrobactrum	1	0	0	0	0	0	0	0	0.0105912	0
Proteobacteria, Alphaproteobacteria, Rhizobiales, Brucellaceae, Pseudochrobactrum	3	0	0	0	0	0	0	0	0.0176448	0
Proteobacteria, Alphaproteobacteria, Rhizobiales, Brucellaceae, Unassigned	1	0	0	0	0	0	0	0	0.00493072	0
Proteobacteria, Alphaproteobacteria, Rhizobiales, D05-2, uncultured bacterium	1	0	0	0	0	0	0	0	0.00440943	0
Proteobacteria, Alphaproteobacteria, Rhizobiales, DUNssu044, uncultured bacterium	1	1	0	0	0	0	0	0	0.00735312	0.0319507
Proteobacteria, Alphaproteobacteria, Rhizobiales, Hyphomicrobiaceae, Filomicrobium	1	0	0	0	0	0	0	0	0.0121283	0
Proteobacteria, Alphaproteobacteria, Rhizobiales, Hyphomicrobiaceae, Hyphomicrobium	6	1	0	0	0	0	0	0	0.0429286	0.0909422
Proteobacteria, Alphaproteobacteria, Rhizobiales, Hyphomicrobiaceae, Pedomicrobium	7	1	0	0	0	0	0	0	0.0285886	0.200073
Proteobacteria, Alphaproteobacteria, Rhizobiales, Hyphomicrobiaceae, Rhodomicrobium	1	0	0	0	0	0	0	0	0.00818197	0
Proteobacteria, Alphaproteobacteria, Rhizobiales, Hyphomicrobiaceae, Rhodoplanes	1	2	0	0	0	0	0	0	0.0317736	0.130708
Proteobacteria, Alphaproteobacteria, Rhizobiales, Hyphomicrobiaceae, uncultured	2	0	0	0	0	0	0	0	0.0125521	0
Proteobacteria, Alphaproteobacteria, Rhizobiales, Hyphomicrobiaceae, uncultured bacterium	1	0	0	0	0	0	0	0	0.077248	0
Proteobacteria, Alphaproteobacteria, Rhizobiales, JG34-KF-361, Unassigned	2	0	0	0	0	0	0	0	0.00787499	0
Proteobacteria, Alphaproteobacteria, Rhizobiales, JG34-KF-361, uncultured bacterium	5	0	0	0	0	0	0	0	0.0142943	0
Proteobacteria, Alphaproteobacteria, Rhizobiales, MNG7, uncultured bacterium	4	0	0	0	0	0	0	0	0.0171223	0
Proteobacteria, Alphaproteobacteria, Rhizobiales, Methylocystaceae, Hansschlegelia	7	0	0	0	0	0	0	0	0.0367656	0
Proteobacteria, Alphaproteobacteria, Rhizobiales, Methylocystaceae, Methylocystis	7	0	0	0	0	0	0	0	0.058807	0
Proteobacteria, Alphaproteobacteria, Rhizobiales, Methylocystaceae, Methylopila	3	0	0	0	0	0	0	0	0.0282316	0
Proteobacteria, Alphaproteobacteria, Rhizobiales, Methylocystaceae, Pleomorphomonas	2	1	0	0	0	0	0	0	0.0171531	0.054615
Proteobacteria, Alphaproteobacteria, Rhizobiales, Methylocystaceae, Unassigned	3	1	0	0	0	0	0	0	0.0479814	0.00438315
Proteobacteria, Alphaproteobacteria, Rhizobiales, Methylocystaceae, uncultured	3	0	0	0	0	0	0	0	0.0314474	0
Proteobacteria, Alphaproteobacteria, Rhizobiales, P-102, Unassigned	1	0	0	0	0	0	0	0	0.0114354	0
Proteobacteria, Alphaproteobacteria, Rhizobiales, P-102, uncultured bacterium	3	0	0	0	0	0	0	0	0.0147501	0
Proteobacteria, Alphaproteobacteria, Rhizobiales, Phyllobacteriaceae, Aliihoeflea	5	0	0	0	0	0	0	0	0.0173637	0
Proteobacteria, Alphaproteobacteria, Rhizobiales, Phyllobacteriaceae, Aminobacter	4	0	0	0	0	0	0	0	0.0594055	0
Proteobacteria, Alphaproteobacteria, Rhizobiales, Phyllobacteriaceae, Aquamicrobium	0	1	0	0	0	0	0	0	0	0.0382702
Proteobacteria, Alphaproteobacteria, Rhizobiales, Phyllobacteriaceae, Mesorhizobium	21	1	0	0	0	0	0	0	0.132356	0.00493105
Proteobacteria, Alphaproteobacteria, Rhizobiales, Phyllobacteriaceae, Nitratireductor	4	0	0	0	0	0	0	0	0.0402901	0
Proteobacteria, Alphaproteobacteria, Rhizobiales, Phyllobacteriaceae, Phyllobacterium	4	0	0	0	0	0	0	0	0.0451095	0
Proteobacteria, Alphaproteobacteria, Rhizobiales, Phyllobacteriaceae, uncultured	4	0	0	0	0	0	0	0	0.0409141	0
Proteobacteria, Alphaproteobacteria, Rhizobiales, Rhizobiaceae, Ensifer	11	0	0	0	0	0	0	0	0.0742227	0
Proteobacteria, Alphaproteobacteria, Rhizobiales, Rhizobiaceae, Kaistia	1	0	0	0	0	0	0	0	0.0175046	0
Proteobacteria, Alphaproteobacteria, Rhizobiales, Rhizobiaceae, Neorhizobium	1	0	0	0	0	0	0	0	0.0292244	0
Proteobacteria, Alphaproteobacteria, Rhizobiales, Rhizobiaceae, Shinella	16	0	0	0	0	0	0	0	0.114313	0
Proteobacteria, Alphaproteobacteria, Rhizobiales, Rhizobiaceae, Unassigned	3	0	0	0	0	0	0	0	0.0637271	0
Proteobacteria, Alphaproteobacteria, Rhizobiales, Rhizobiales Incertae Sedis, Agaricicola	11	1	0	0	0	0	0	0	0.0279036	0.00580923
Proteobacteria, Alphaproteobacteria, Rhizobiales, Rhizobiales Incertae Sedis, Bauldia	1	0	0	0	0	0	0	0	0.00767648	0
Proteobacteria, Alphaproteobacteria, Rhizobiales, Rhizobiales Incertae Sedis, Candidatus Liberibacter	3	0	0	0	0	0	0	0	0.0400085	0
Proteobacteria, Alphaproteobacteria, Rhizobiales, Rhizobiales Incertae Sedis, Phreatobacter	0	0	0	0	0	0	0	0	0	0
Proteobacteria, Alphaproteobacteria, Rhizobiales, Rhizobiales Incertae Sedis, Rhizomicrobium	7	2	0	0	0	0	0	0	0.063777	0.133612
Proteobacteria, Alphaproteobacteria, Rhizobiales, Rhodobiaceae, Parvibaculum	1	0	0	0	0	0	0	0	0.0243072	0
Proteobacteria, Alphaproteobacteria, Rhizobiales, Rhodobiaceae, uncultured	16	0	0	0	0	0	0	0	0.0857657	0
Proteobacteria, Alphaproteobacteria, Rhizobiales, Xanthobacteraceae, Ancylobacter	4	0	0	0	0	0	0	0	0.0127094	0
Proteobacteria, Alphaproteobacteria, Rhizobiales, Xanthobacteraceae, Aquabacter	3	1	0	0	0	0	0	0	0.0180793	0.0147456
Proteobacteria, Alphaproteobacteria, Rhizobiales, Xanthobacteraceae, Azorhizobium	0	0	0	0	0	0	0	0	0	0
Proteobacteria, Alphaproteobacteria, Rhizobiales, Xanthobacteraceae, Labrys	3	0	0	0	0	0	0	0	0.0128993	0
Proteobacteria, Alphaproteobacteria, Rhizobiales, Xanthobacteraceae, Pseudolabrys	2	2	0	0	0	0	0	0	0.0751657	0.0274348
Proteobacteria, Alphaproteobacteria, Rhizobiales, Xanthobacteraceae, Starkeya	1	0	0	0	0	0	0	0	0.0113887	0
Proteobacteria, Alphaproteobacteria, Rhizobiales, Xanthobacteraceae, Unassigned	3	0	0	0	0	0	0	0	0.0175174	0
Proteobacteria, Alphaproteobacteria, Rhizobiales, Xanthobacteraceae, Variibacter	14	3	0	0	0	0	0	0	0.0663749	0.10596
Proteobacteria, Alphaproteobacteria, Rhizobiales, Xanthobacteraceae, Xanthobacter	1	0	0	0	0	0	0	0	0.00974146	0
Proteobacteria, Alphaproteobacteria, Rhizobiales, Xanthobacteraceae, uncultured	17	2	0	0	0	0	0	0	0.105532	0.181884
Proteobacteria, Alphaproteobacteria, Rhizobiales, alphaI cluster, Unassigned	3	1	0	0	0	0	0	0	0.0127695	0.00493105
Proteobacteria, Alphaproteobacteria, Rhizobiales, alphaI cluster, uncultured bacterium	1	0	0	0	0	0	0	0	0.0262261	0
Proteobacteria, Alphaproteobacteria, Rhizobiales, uncultured, Unassigned	1	0	0	0	0	0	0	0	0.00562499	0
Proteobacteria, Alphaproteobacteria, Rhizobiales, uncultured bacterium, Unassigned	2	0	0	0	0	0	0	0	0.0332387	0
Proteobacteria, Alphaproteobacteria, Rhodobacterales, Rhodobacteraceae, Defluviimonas	0	1	0	0	0	0	0	0	0	0.0290461
Proteobacteria, Alphaproteobacteria, Rhodobacterales, Rhodobacteraceae, Falsirhodobacter	16	1	0	0	0	0	0	0	0.210845	0.0232369
Proteobacteria, Alphaproteobacteria, Rhodobacterales, Rhodobacteraceae, Gemmobacter	16	0	0	0	0	0	0	0	0.0686291	0
Proteobacteria, Alphaproteobacteria, Rhodobacterales, Rhodobacteraceae, Haematobacter	10	1	0	0	0	0	0	0	0.141922	0.0301342
Proteobacteria, Alphaproteobacteria, Rhodobacterales, Rhodobacteraceae, Palleronia	1	0	0	0	0	0	0	0	0.0245244	0
Proteobacteria, Alphaproteobacteria, Rhodobacterales, Rhodobacteraceae, Pseudorhodobacter	1	0	0	0	0	0	0	0	0.0190642	0
Proteobacteria, Alphaproteobacteria, Rhodobacterales, Rhodobacteraceae, Rhodobacter	13	4	0	0	0	0	0	0	0.163129	0.0565451
Proteobacteria, Alphaproteobacteria, Rhodobacterales, Rhodobacteraceae, Roseobacter clade CHAB-I-5 lineage	0	0	0	0	0	0	0	0	0	0
Proteobacteria, Alphaproteobacteria, Rhodobacterales, Rhodobacteraceae, Roseovarius	1	0	0	0	0	0	0	0	0.010021	0
Proteobacteria, Alphaproteobacteria, Rhodobacterales, Rhodobacteraceae, Tabrizicola	14	0	0	0	0	0	0	0	0.0857864	0
Proteobacteria, Alphaproteobacteria, Rhodobacterales, Rhodobacteraceae, Thioclava	1	0	0	0	0	0	0	0	0.021992	0
Proteobacteria, Alphaproteobacteria, Rhodobacterales, Rhodobacteraceae, Wenxinia	2	0	0	0	0	0	0	0	0.00587924	0
Proteobacteria, Alphaproteobacteria, Rhodobacterales, Rhodobacteraceae, uncultured	15	0	0	0	0	0	0	0	0.0386978	0
Proteobacteria, Alphaproteobacteria, Rhodospirillales, AKYH478, uncultured bacterium	1	0	0	0	0	0	0	0	0.00547265	0
Proteobacteria, Alphaproteobacteria, Rhodospirillales, Acetobacteraceae, Acetobacter	3	0	0	0	0	0	0	0	0.162941	0
Proteobacteria, Alphaproteobacteria, Rhodospirillales, Acetobacteraceae, Acidisoma	3	1	0	0	0	0	0	0	0.0171919	0.0600765
Proteobacteria, Alphaproteobacteria, Rhodospirillales, Acetobacteraceae, Acidisphaera	6	0	0	0	0	0	0	0	0.014704	0
Proteobacteria, Alphaproteobacteria, Rhodospirillales, Acetobacteraceae, Acidocella	1	1	0	0	0	0	0	0	0.00972479	0.0203323
Proteobacteria, Alphaproteobacteria, Rhodospirillales, Acetobacteraceae, Asaia	5	0	0	0	0	0	0	0	0.0255391	0
Proteobacteria, Alphaproteobacteria, Rhodospirillales, Acetobacteraceae, Belnapia	10	0	0	0	0	0	0	0	0.0777832	0
Proteobacteria, Alphaproteobacteria, Rhodospirillales, Acetobacteraceae, Commensalibacter	1	0	0	0	0	0	0	0	0.00470688	0
Proteobacteria, Alphaproteobacteria, Rhodospirillales, Acetobacteraceae, Gluconacetobacter	3	0	0	0	0	0	0	0	0.0198886	0
Proteobacteria, Alphaproteobacteria, Rhodospirillales, Acetobacteraceae, Gluconobacter	3	0	0	0	0	0	0	0	0.0543138	0
Proteobacteria, Alphaproteobacteria, Rhodospirillales, Acetobacteraceae, Granulibacter	1	0	0	0	0	0	0	0	0.332177	0
Proteobacteria, Alphaproteobacteria, Rhodospirillales, Acetobacteraceae, Humitalea	0	0	0	0	0	0	0	0	0	0
Proteobacteria, Alphaproteobacteria, Rhodospirillales, Acetobacteraceae, Rhodopila	1	0	0	0	0	0	0	0	0.0202947	0
Proteobacteria, Alphaproteobacteria, Rhodospirillales, Acetobacteraceae, Rhodovarius	2	0	0	0	0	0	0	0	0.0125263	0
Proteobacteria, Alphaproteobacteria, Rhodospirillales, Acetobacteraceae, Unassigned	18	2	0	0	0	0	0	0	0.162842	0.0709995
Proteobacteria, Alphaproteobacteria, Rhodospirillales, B79, Unassigned	1	0	0	0	0	0	0	0	0.00529343	0
Proteobacteria, Alphaproteobacteria, Rhodospirillales, CCU22, Unassigned	1	0	0	0	0	0	0	0	0.0045555	0
Proteobacteria, Alphaproteobacteria, Rhodospirillales, DA111, Unassigned	1	0	0	0	0	0	0	0	0.0211593	0
Proteobacteria, Alphaproteobacteria, Rhodospirillales, DA111, uncultured alpha proteobacterium	2	1	0	0	0	0	0	0	0.0162357	0.00767052
Proteobacteria, Alphaproteobacteria, Rhodospirillales, DA111, uncultured bacterium	3	0	0	0	0	0	0	0	0.0202139	0
Proteobacteria, Alphaproteobacteria, Rhodospirillales, I-10, uncultured bacterium	0	0	0	0	0	0	0	0	0	0
Proteobacteria, Alphaproteobacteria, Rhodospirillales, JG37-AG-20, uncultured bacterium	0	1	0	0	0	0	0	0	0	0.00493105
Proteobacteria, Alphaproteobacteria, Rhodospirillales, KCM-B-15, uncultured Rhodospirillaceae bacterium	1	0	0	0	0	0	0	0	0.00269462	0
Proteobacteria, Alphaproteobacteria, Rhodospirillales, MNC12, uncultured bacterium	1	0	0	0	0	0	0	0	0.00410894	0
Proteobacteria, Alphaproteobacteria, Rhodospirillales, MSB-1E8, Unassigned	5	0	0	0	0	0	0	0	0.0142943	0
Proteobacteria, Alphaproteobacteria, Rhodospirillales, MSB-1E8, uncultured bacterium	14	0	0	0	0	0	0	0	0.0273633	0
Proteobacteria, Alphaproteobacteria, Rhodospirillales, Rhodospirillaceae, Azospirillum	14	0	0	0	0	0	0	0	0.0258878	0
Proteobacteria, Alphaproteobacteria, Rhodospirillales, Rhodospirillaceae, Desertibacter	1	0	0	0	0	0	0	0	0.00470688	0
Proteobacteria, Alphaproteobacteria, Rhodospirillales, Rhodospirillaceae, Dongia	3	2	0	0	0	0	0	0	0.00570744	0.0383468
Proteobacteria, Alphaproteobacteria, Rhodospirillales, Rhodospirillaceae, Elstera	1	0	0	0	0	0	0	0	0.0129894	0
Proteobacteria, Alphaproteobacteria, Rhodospirillales, Rhodospirillaceae, Inquilinus	2	0	0	0	0	0	0	0	0.0159442	0
Proteobacteria, Alphaproteobacteria, Rhodospirillales, Rhodospirillaceae, Magnetospirillum	1	0	0	0	0	0	0	0	0.00409229	0
Proteobacteria, Alphaproteobacteria, Rhodospirillales, Rhodospirillaceae, Marispirillum	2	0	0	0	0	0	0	0	0.0253278	0
Proteobacteria, Alphaproteobacteria, Rhodospirillales, Rhodospirillaceae, Novispirillum	2	0	0	0	0	0	0	0	0.00737504	0
Proteobacteria, Alphaproteobacteria, Rhodospirillales, Rhodospirillaceae, Thalassospira	7	10	0	0	0	0	0	0	0.0491295	0.264167
Proteobacteria, Alphaproteobacteria, Rhodospirillales, Rhodospirillaceae, Unassigned	7	0	0	0	0	0	0	0	0.0306819	0
Proteobacteria, Alphaproteobacteria, Rhodospirillales, Rhodospirillaceae, uncultured	13	2	0	0	0	0	0	0	0.0361011	0.0784245
Proteobacteria, Alphaproteobacteria, Rhodospirillales, Rhodospirillales Incertae Sedis, Geminicoccus	20	0	0	0	0	0	0	0	0.115057	0
Proteobacteria, Alphaproteobacteria, Rhodospirillales, Rhodospirillales Incertae Sedis, Reyranella	12	2	0	0	0	0	0	0	0.0169459	0.0366233
Proteobacteria, Alphaproteobacteria, Rhodospirillales, Rhodospirillales Incertae Sedis, Unassigned	1	0	0	0	0	0	0	0	0.0071343	0
Proteobacteria, Alphaproteobacteria, Rhodospirillales, Unassigned, Unassigned	1	0	0	0	0	0	0	0	0.00857657	0
Proteobacteria, Alphaproteobacteria, Rickettsiales, AKIW1012, uncultured bacterium	6	0	0	0	0	0	0	0	0.0248053	0
Proteobacteria, Alphaproteobacteria, Rickettsiales, Anaplasmataceae, Wolbachia	19	0	0	0	0	0	0	0	2.30284	0
Proteobacteria, Alphaproteobacteria, Rickettsiales, Anaplasmataceae, uncultured bacterium	1	0	0	0	0	0	0	0	0.00423648	0
Proteobacteria, Alphaproteobacteria, Rickettsiales, Holosporaceae, uncultured	1	0	0	0	0	0	0	0	0.00404193	0
Proteobacteria, Alphaproteobacteria, Rickettsiales, LWSR-14, uncultured bacterium	6	0	0	0	0	0	0	0	0.0105796	0
Proteobacteria, Alphaproteobacteria, Rickettsiales, Mitochondria, Linum usitatissimum (flax)	1	0	0	0	0	0	0	0	0.0366533	0
Proteobacteria, Alphaproteobacteria, Rickettsiales, Mitochondria, Lupinus angustifolius (narrow-leaved blue lupine)	1	1	0	0	0	0	0	0	0.0232241	0.197514
Proteobacteria, Alphaproteobacteria, Rickettsiales, Mitochondria, Musa ABB Group	1	0	0	0	0	0	0	0	0.0388916	0
Proteobacteria, Alphaproteobacteria, Rickettsiales, Mitochondria, Nelumbo nucifera	14	1	0	0	0	0	0	0	0.668477	0.262556
Proteobacteria, Alphaproteobacteria, Rickettsiales, Mitochondria, Phaeodactylum tricornutum	1	0	0	0	0	0	0	0	0.00808555	0
Proteobacteria, Alphaproteobacteria, Rickettsiales, Mitochondria, Pythium insidiosum	1	1	0	0	0	0	0	0	0.00673655	0.054615
Proteobacteria, Alphaproteobacteria, Rickettsiales, Mitochondria, Rhynchosporium agropyri	4	1	0	0	0	0	0	0	0.00750254	0.0163349
Proteobacteria, Alphaproteobacteria, Rickettsiales, Mitochondria, Solanum melongena (eggplant)	5	0	0	0	0	0	0	0	0.239164	0
Proteobacteria, Alphaproteobacteria, Rickettsiales, Mitochondria, Spongospora subterranea	1	0	0	0	0	0	0	0	0.00831532	0
Proteobacteria, Alphaproteobacteria, Rickettsiales, Mitochondria, Zantedeschia aethiopica	2	1	0	0	0	0	0	0	0.430513	0.03776
Proteobacteria, Alphaproteobacteria, Rickettsiales, Mitochondria, Zymoseptoria tritici	9	0	0	0	0	0	0	0	0.0178978	0
Proteobacteria, Alphaproteobacteria, Rickettsiales, Mitochondria, uncultured bacterium	3	2	0	0	0	0	0	0	0.00501052	0.021846
Proteobacteria, Alphaproteobacteria, Rickettsiales, Rickettsiaceae, Orientia	2	0	0	0	0	0	0	0	0.0171049	0
Proteobacteria, Alphaproteobacteria, Rickettsiales, Rickettsiaceae, Unassigned	1	1	0	0	0	0	0	0	0.0255391	0.00273947
Proteobacteria, Alphaproteobacteria, Rickettsiales, Rickettsiaceae, uncultured	9	1	0	0	0	0	0	0	0.0376018	0.0115068
Proteobacteria, Alphaproteobacteria, Rickettsiales, Rickettsiales Incertae Sedis, Candidatus Captivus	9	1	0	0	0	0	0	0	0.0208899	0.0147456
Proteobacteria, Alphaproteobacteria, Rickettsiales, Rickettsiales Incertae Sedis, Candidatus Hepatincola	3	0	0	0	0	0	0	0	0.155528	0
Proteobacteria, Alphaproteobacteria, Rickettsiales, Rickettsiales Incertae Sedis, Candidatus Lariskella	2	0	0	0	0	0	0	0	0.209042	0
Proteobacteria, Alphaproteobacteria, Rickettsiales, Rickettsiales Incertae Sedis, Candidatus Odyssella	3	1	0	0	0	0	0	0	0.00561987	0.0106202
Proteobacteria, Alphaproteobacteria, Rickettsiales, SM2D12, uncultured alpha proteobacterium	0	1	0	0	0	0	0	0	0	0.017043
Proteobacteria, Alphaproteobacteria, Rickettsiales, SM2D12, uncultured bacterium	4	3	0	0	0	0	0	0	0.00808386	0.0545653
Proteobacteria, Alphaproteobacteria, Rickettsiales, TK34, uncultured bacterium	0	1	0	0	0	0	0	0	0	0.0529007
Proteobacteria, Alphaproteobacteria, Rickettsiales, uncultured, Unassigned	1	0	0	0	0	0	0	0	0.0121768	0
Proteobacteria, Alphaproteobacteria, Sphingomonadales, 7B-8, uncultured bacterium	5	0	0	0	0	0	0	0	0.0141206	0
Proteobacteria, Alphaproteobacteria, Sphingomonadales, AKYG937, Unassigned	6	0	0	0	0	0	0	0	0.0268791	0
Proteobacteria, Alphaproteobacteria, Sphingomonadales, Ellin6055, uncultured bacterium	12	0	0	0	0	0	0	0	0.0912493	0
Proteobacteria, Alphaproteobacteria, Sphingomonadales, Erythrobacteraceae, Porphyrobacter	6	0	0	0	0	0	0	0	0.0361011	0
Proteobacteria, Alphaproteobacteria, Sphingomonadales, Erythrobacteraceae, uncultured	4	0	0	0	0	0	0	0	0.0270248	0
Proteobacteria, Alphaproteobacteria, Sphingomonadales, JG34-KF-161, Unassigned	5	0	0	0	0	0	0	0	0.120072	0
Proteobacteria, Alphaproteobacteria, Sphingomonadales, JG34-KF-161, uncultured Sphingomonas sp.	1	0	0	0	0	0	0	0	0.0409995	0
Proteobacteria, Alphaproteobacteria, Sphingomonadales, JG34-KF-161, uncultured bacterium	0	1	0	0	0	0	0	0	0	0.0287375
Proteobacteria, Alphaproteobacteria, Sphingomonadales, MN 122.2a, Unassigned	2	0	0	0	0	0	0	0	0.0176508	0
Proteobacteria, Alphaproteobacteria, Sphingomonadales, Sphingomonadaceae, Blastomonas	3	0	0	0	0	0	0	0	2.36292	0
Proteobacteria, Alphaproteobacteria, Sphingomonadales, Sphingomonadaceae, Polymorphobacter	10	3	0	0	0	0	0	0	0.0539229	0.0159303
Proteobacteria, Alphaproteobacteria, Sphingomonadales, Sphingomonadaceae, Sandaracinobacter	1	0	0	0	0	0	0	0	0.0343429	0
Proteobacteria, Alphaproteobacteria, Sphingomonadales, Sphingomonadaceae, Sphingopyxis	18	4	0	0	0	0	0	0	0.0821249	0.82766
Proteobacteria, Alphaproteobacteria, Sphingomonadales, Sphingomonadaceae, Unassigned	9	2	0	0	0	0	0	0	0.1202	0.0114074
Proteobacteria, Alphaproteobacteria, Sphingomonadales, Sphingomonadaceae, uncultured	3	1	0	0	0	0	0	0	0.0257297	0.106795
Proteobacteria, Alphaproteobacteria, Sphingomonadales, Unassigned, Unassigned	10	2	0	0	0	0	0	0	0.0811787	0.0600765
Proteobacteria, Alphaproteobacteria, Sphingomonadales, WW2-159, uncultured bacterium	0	1	0	0	0	0	0	0	0	0.017043
Proteobacteria, Alphaproteobacteria, Sphingomonadales, uncultured bacterium, Unassigned	1	1	0	0	0	0	0	0	0.00967445	0.07903
Proteobacteria, Alphaproteobacteria, Unassigned, Unassigned, Unassigned	7	0	0	0	0	0	0	0	0.0508005	0
Proteobacteria, Betaproteobacteria, Burkholderiales, Alcaligenaceae, Advenella	1	1	0	0	0	0	0	0	0.0176448	0.00219158
Proteobacteria, Betaproteobacteria, Burkholderiales, Alcaligenaceae, Bordetella	0	1	0	0	0	0	0	0	0	0.037074
Proteobacteria, Betaproteobacteria, Burkholderiales, Alcaligenaceae, Castellaniella	2	0	0	0	0	0	0	0	0.00936645	0
Proteobacteria, Betaproteobacteria, Burkholderiales, Alcaligenaceae, Oligella	4	1	0	0	0	0	0	0	0.299523	0.0130625
Proteobacteria, Betaproteobacteria, Burkholderiales, Alcaligenaceae, Paenalcaligenes	0	1	0	0	0	0	0	0	0	0.00410891
Proteobacteria, Betaproteobacteria, Burkholderiales, Alcaligenaceae, Parapusillimonas	1	0	0	0	0	0	0	0	0.00992211	0
Proteobacteria, Betaproteobacteria, Burkholderiales, Alcaligenaceae, Parasutterella	14	18	0	0	0	0	0	0	0.271135	2.49044
Proteobacteria, Betaproteobacteria, Burkholderiales, Alcaligenaceae, Pigmentiphaga	5	1	0	0	0	0	0	0	0.0225473	0.0886752
Proteobacteria, Betaproteobacteria, Burkholderiales, Alcaligenaceae, Sutterella	11	5	0	0	0	0	0	0	0.056806	0.275938
Proteobacteria, Betaproteobacteria, Burkholderiales, Alcaligenaceae, uncultured	4	0	0	0	0	0	0	0	0.17599	0
Proteobacteria, Betaproteobacteria, Burkholderiales, Burkholderiaceae, Burkholderia	15	8	0	0	0	0	0	0	0.115872	0.62742
Proteobacteria, Betaproteobacteria, Burkholderiales, Burkholderiaceae, Candidatus Glomeribacter	1	0	0	0	0	0	0	0	0.00767648	0
Proteobacteria, Betaproteobacteria, Burkholderiales, Burkholderiaceae, Candidatus Tremblaya	1	0	0	0	0	0	0	0	0.00358632	0
Proteobacteria, Betaproteobacteria, Burkholderiales, Burkholderiaceae, Chitinimonas	0	0	0	0	0	0	0	0	0	0
Proteobacteria, Betaproteobacteria, Burkholderiales, Burkholderiaceae, Cupriavidus	7	0	0	0	0	0	0	0	0.0772715	0
Proteobacteria, Betaproteobacteria, Burkholderiales, Burkholderiaceae, Pandoraea	0	0	0	0	0	0	0	0	0	0
Proteobacteria, Betaproteobacteria, Burkholderiales, Burkholderiaceae, Ralstonia	0	1	0	0	0	0	0	0	0	0.00712262
Proteobacteria, Betaproteobacteria, Burkholderiales, Burkholderiaceae, Unassigned	11	0	0	0	0	0	0	0	0.0488711	0
Proteobacteria, Betaproteobacteria, Burkholderiales, Comamonadaceae, Acidovorax	21	9	0	0	0	0	0	0	0.207702	1.52183
Proteobacteria, Betaproteobacteria, Burkholderiales, Comamonadaceae, Aquabacterium	7	5	0	0	0	0	0	0	0.0922499	0.15894
Proteobacteria, Betaproteobacteria, Burkholderiales, Comamonadaceae, Azohydromonas	7	0	0	0	0	0	0	0	0.170151	0
Proteobacteria, Betaproteobacteria, Burkholderiales, Comamonadaceae, Caenimonas	2	0	0	0	0	0	0	0	0.0507889	0
Proteobacteria, Betaproteobacteria, Burkholderiales, Comamonadaceae, Delftia	10	1	0	0	0	0	0	0	2.17114	0.0702247
Proteobacteria, Betaproteobacteria, Burkholderiales, Comamonadaceae, Giesbergeria	0	2	0	0	0	0	0	0	0	0.03776
Proteobacteria, Betaproteobacteria, Burkholderiales, Comamonadaceae, Hydrogenophaga	1	5	0	0	0	0	0	0	0.0197229	0.400146
Proteobacteria, Betaproteobacteria, Burkholderiales, Comamonadaceae, Lampropedia	1	0	0	0	0	0	0	0	0.00545639	0
Proteobacteria, Betaproteobacteria, Burkholderiales, Comamonadaceae, Leptothrix	14	1	0	0	0	0	0	0	0.176421	0.0404938
Proteobacteria, Betaproteobacteria, Burkholderiales, Comamonadaceae, Limnohabitans	0	4	0	0	0	0	0	0	0	0.120153
Proteobacteria, Betaproteobacteria, Burkholderiales, Comamonadaceae, Pelomonas	3	3	0	0	0	0	0	0	0.460829	0.503311
Proteobacteria, Betaproteobacteria, Burkholderiales, Comamonadaceae, Polaromonas	2	3	0	0	0	0	0	0	0.0808843	0.163696
Proteobacteria, Betaproteobacteria, Burkholderiales, Comamonadaceae, Pseudorhodoferax	14	0	0	0	0	0	0	0	0.0944429	0
Proteobacteria, Betaproteobacteria, Burkholderiales, Comamonadaceae, Rhodoferax	5	0	0	0	0	0	0	0	0.16422	0
Proteobacteria, Betaproteobacteria, Burkholderiales, Comamonadaceae, Schlegelella	1	0	0	0	0	0	0	0	0.0171223	0
Proteobacteria, Betaproteobacteria, Burkholderiales, Comamonadaceae, Simplicispira	1	0	0	0	0	0	0	0	0.0296408	0
Proteobacteria, Betaproteobacteria, Burkholderiales, Comamonadaceae, Sphaerotilus	1	2	0	0	0	0	0	0	0.0378712	0.400146
Proteobacteria, Betaproteobacteria, Burkholderiales, Comamonadaceae, Tepidimonas	2	4	0	0	0	0	0	0	0.0171223	0.097808
Proteobacteria, Betaproteobacteria, Burkholderiales, Comamonadaceae, Xenophilus	6	0	0	0	0	0	0	0	0.532695	0
Proteobacteria, Betaproteobacteria, Burkholderiales, Comamonadaceae, Xylophilus	10	0	0	0	0	0	0	0	0.202947	0
Proteobacteria, Betaproteobacteria, Burkholderiales, Comamonadaceae, uncultured	19	5	0	0	0	0	0	0	0.105395	0.386313
Proteobacteria, Betaproteobacteria, Burkholderiales, Oxalobacteraceae, Actimicrobium	3	0	0	0	0	0	0	0	0.0370287	0
Proteobacteria, Betaproteobacteria, Burkholderiales, Oxalobacteraceae, Janthinobacterium	2	3	0	0	0	0	0	0	0.018	0.191152
Proteobacteria, Betaproteobacteria, Burkholderiales, Oxalobacteraceae, Unassigned	16	1	0	0	0	0	0	0	0.0857864	0.11328
Proteobacteria, Betaproteobacteria, Burkholderiales, Oxalobacteraceae, Undibacterium	2	5	0	0	0	0	0	0	0.0190642	0.165894
Proteobacteria, Betaproteobacteria, Burkholderiales, Oxalobacteraceae, uncultured	2	1	0	0	0	0	0	0	0.0511978	0.00876631
Proteobacteria, Betaproteobacteria, Burkholderiales, Unassigned, Unassigned	1	0	0	0	0	0	0	0	0.168472	0
Proteobacteria, Betaproteobacteria, Hot Creek 32, uncultured bacterium, Unassigned	4	0	0	0	0	0	0	0	0.0124026	0
Proteobacteria, Betaproteobacteria, Hydrogenophilales, Hydrogenophilaceae, Hydrogenophilus	0	0	0	0	0	0	0	0	0	0
Proteobacteria, Betaproteobacteria, Hydrogenophilales, Hydrogenophilaceae, Sulfuricella	0	1	0	0	0	0	0	0	0	0.107471
Proteobacteria, Betaproteobacteria, Hydrogenophilales, Hydrogenophilaceae, Tepidiphilus	0	0	0	0	0	0	0	0	0	0
Proteobacteria, Betaproteobacteria, Methylophilales, Methylophilaceae, Methylobacillus	1	0	0	0	0	0	0	0	0.0228709	0
Proteobacteria, Betaproteobacteria, Methylophilales, Methylophilaceae, Methylotenera	1	2	0	0	0	0	0	0	0.0122552	0.291015
Proteobacteria, Betaproteobacteria, Methylophilales, Methylophilaceae, Unassigned	4	1	0	0	0	0	0	0	0.0277741	0.00493105
Proteobacteria, Betaproteobacteria, Methylophilales, Methylophilaceae, uncultured	2	0	0	0	0	0	0	0	0.0121283	0
Proteobacteria, Betaproteobacteria, Neisseriales, Neisseriaceae, Aquaspirillum	1	1	0	0	0	0	0	0	0.00235344	0.00871384
Proteobacteria, Betaproteobacteria, Neisseriales, Neisseriaceae, Aquitalea	1	1	0	0	0	0	0	0	0.00404193	0.0116185
Proteobacteria, Betaproteobacteria, Neisseriales, Neisseriaceae, Conchiformibius	1	0	0	0	0	0	0	0	0.0593383	0
Proteobacteria, Betaproteobacteria, Neisseriales, Neisseriaceae, Deefgea	0	2	0	0	0	0	0	0	0	0.0130625
Proteobacteria, Betaproteobacteria, Neisseriales, Neisseriaceae, Eikenella	1	2	0	0	0	0	0	0	0.00858572	0.0639114
Proteobacteria, Betaproteobacteria, Neisseriales, Neisseriaceae, Kingella	13	0	0	0	0	0	0	0	0.0723436	0
Proteobacteria, Betaproteobacteria, Neisseriales, Neisseriaceae, Leeia	1	0	0	0	0	0	0	0	0.00808386	0
Proteobacteria, Betaproteobacteria, Neisseriales, Neisseriaceae, Snodgrassella	2	0	0	0	0	0	0	0	0.0313439	0
Proteobacteria, Betaproteobacteria, Neisseriales, Neisseriaceae, Unassigned	1	1	0	0	0	0	0	0	0.0225076	0.0348554
Proteobacteria, Betaproteobacteria, Neisseriales, Neisseriaceae, Vogesella	0	0	0	0	0	0	0	0	0	0
Proteobacteria, Betaproteobacteria, Nitrosomonadales, Nitrosomonadaceae, Nitrosomonas	4	0	0	0	0	0	0	0	0.0318885	0
Proteobacteria, Betaproteobacteria, Nitrosomonadales, Nitrosomonadaceae, Nitrosospira	5	0	0	0	0	0	0	0	0.0310117	0
Proteobacteria, Betaproteobacteria, Nitrosomonadales, Nitrosomonadaceae, uncultured	17	3	0	0	0	0	0	0	0.0347274	0.0230136
Proteobacteria, Betaproteobacteria, Rhodocyclales, Rhodocyclaceae, 12up	1	4	0	0	0	0	0	0	0.00584488	0.116185
Proteobacteria, Betaproteobacteria, Rhodocyclales, Rhodocyclaceae, Azospira	9	1	0	0	0	0	0	0	0.0437812	0.00547855
Proteobacteria, Betaproteobacteria, Rhodocyclales, Rhodocyclaceae, Candidatus Accumulibacter	1	2	0	0	0	0	0	0	0.00899999	0.0491535
Proteobacteria, Betaproteobacteria, Rhodocyclales, Rhodocyclaceae, Dechloromonas	1	0	0	0	0	0	0	0	0.0289603	0
Proteobacteria, Betaproteobacteria, Rhodocyclales, Rhodocyclaceae, Methyloversatilis	3	0	0	0	0	0	0	0	0.55713	0
Proteobacteria, Betaproteobacteria, Rhodocyclales, Rhodocyclaceae, Thauera	4	6	0	0	0	0	0	0	0.0152974	0.309117
Proteobacteria, Betaproteobacteria, Rhodocyclales, Rhodocyclaceae, Uliginosibacterium	1	0	0	0	0	0	0	0	0.0269614	0
Proteobacteria, Betaproteobacteria, Rhodocyclales, Rhodocyclaceae, Unassigned	0	2	0	0	0	0	0	0	0	0.181884
Proteobacteria, Betaproteobacteria, Rhodocyclales, Rhodocyclaceae, Zoogloea	5	1	0	0	0	0	0	0	0.046759	0.0196609
Proteobacteria, Betaproteobacteria, Rhodocyclales, Rhodocyclaceae, uncultured	2	0	0	0	0	0	0	0	0.0219919	0
Proteobacteria, Betaproteobacteria, SC-I-84, Unassigned, Unassigned	2	0	0	0	0	0	0	0	0.0272858	0
Proteobacteria, Betaproteobacteria, SC-I-84, uncultured bacterium, Unassigned	15	2	0	0	0	0	0	0	0.0341662	0.0819224
Proteobacteria, Betaproteobacteria, TRA3-20, Unassigned, Unassigned	2	0	0	0	0	0	0	0	0.0125263	0
Proteobacteria, Betaproteobacteria, TRA3-20, uncultured Nitrosomonadaceae bacterium, Unassigned	0	1	0	0	0	0	0	0	0	0.0127823
Proteobacteria, Betaproteobacteria, TRA3-20, uncultured bacterium, Unassigned	4	0	0	0	0	0	0	0	0.0193179	0
Proteobacteria, Betaproteobacteria, Unassigned, Unassigned, Unassigned	1	4	0	0	0	0	0	0	0.0228671	0.688742
Proteobacteria, Deltaproteobacteria, Bdellovibrionales, Bacteriovoracaceae, Bacteriovorax	2	2	0	0	0	0	0	0	0.00733066	0.0352671
Proteobacteria, Deltaproteobacteria, Bdellovibrionales, Bdellovibrionaceae, OM27 clade	11	0	0	0	0	0	0	0	0.0180505	0
Proteobacteria, Deltaproteobacteria, Desulfobacterales, Desulfobacteraceae, uncultured	1	0	0	0	0	0	0	0	0.00496106	0
Proteobacteria, Deltaproteobacteria, Desulfobacterales, Desulfobulbaceae, Desulfobulbus	0	1	0	0	0	0	0	0	0	0.0909422
Proteobacteria, Deltaproteobacteria, Desulfobacterales, Nitrospinaceae, Candidatus Entotheonella	7	0	0	0	0	0	0	0	0.02025	0
Proteobacteria, Deltaproteobacteria, Desulfobacterales, Nitrospinaceae, uncultured	2	0	0	0	0	0	0	0	0.0168596	0
Proteobacteria, Deltaproteobacteria, Desulfovibrionales, Desulfovibrionaceae, Bilophila	7	5	0	0	0	0	0	0	0.0157657	0.138683
Proteobacteria, Deltaproteobacteria, Desulfovibrionales, Desulfovibrionaceae, Desulfovibrio	2	12	0	0	0	0	0	0	0.0105912	0.238955
Proteobacteria, Deltaproteobacteria, Desulfurellales, Desulfurellaceae, uncultured	6	0	0	0	0	0	0	0	0.0125339	0
Proteobacteria, Deltaproteobacteria, Desulfuromonadales, BVA18, uncultured bacterium	0	1	0	0	0	0	0	0	0	0.0116185
Proteobacteria, Deltaproteobacteria, Desulfuromonadales, GR-WP33-58, Unassigned	1	0	0	0	0	0	0	0	0.00571772	0
Proteobacteria, Deltaproteobacteria, Desulfuromonadales, GR-WP33-58, uncultured bacterium	2	0	0	0	0	0	0	0	0.00490132	0
Proteobacteria, Deltaproteobacteria, Desulfuromonadales, Geobacteraceae, Geobacter	0	1	0	0	0	0	0	0	0	0.0548697
Proteobacteria, Deltaproteobacteria, Desulfuromonadales, M20-Pitesti, uncultured bacterium	0	1	0	0	0	0	0	0	0	0.0213038
Proteobacteria, Deltaproteobacteria, GR-WP33-30, Unassigned, Unassigned	4	0	0	0	0	0	0	0	0.00994431	0
Proteobacteria, Deltaproteobacteria, GR-WP33-30, uncultured bacterium, Unassigned	15	2	0	0	0	0	0	0	0.0206062	0.03135
Proteobacteria, Deltaproteobacteria, Myxococcales, BIrii41, Unassigned	12	2	0	0	0	0	0	0	0.0233006	0.0545653
Proteobacteria, Deltaproteobacteria, Myxococcales, BIrii41, uncultured bacterium	20	9	0	0	0	0	0	0	0.0366533	0.196614
Proteobacteria, Deltaproteobacteria, Myxococcales, BIrii41, uncultured delta proteobacterium	0	0	0	0	0	0	0	0	0	0
Proteobacteria, Deltaproteobacteria, Myxococcales, Blfdi19, Unassigned	2	0	0	0	0	0	0	0	0.00751578	0
Proteobacteria, Deltaproteobacteria, Myxococcales, Blfdi19, uncultured bacterium	10	2	0	0	0	0	0	0	0.0198886	0.0198118
Proteobacteria, Deltaproteobacteria, Myxococcales, Cystobacteraceae, Anaeromyxobacter	10	1	0	0	0	0	0	0	0.0423648	0.00653125
Proteobacteria, Deltaproteobacteria, Myxococcales, KD3-10, Unassigned	0	1	0	0	0	0	0	0	0	0.00109579
Proteobacteria, Deltaproteobacteria, Myxococcales, KD3-10, uncultured bacterium	0	1	0	0	0	0	0	0	0	0.0230136
Proteobacteria, Deltaproteobacteria, Myxococcales, Myxococcaceae, Myxococcus	13	0	0	0	0	0	0	0	0.100021	0
Proteobacteria, Deltaproteobacteria, Myxococcales, Myxococcaceae, uncultured	1	0	0	0	0	0	0	0	0.0176377	0
Proteobacteria, Deltaproteobacteria, Myxococcales, Nannocystaceae, Unassigned	1	0	0	0	0	0	0	0	0.00268974	0
Proteobacteria, Deltaproteobacteria, Myxococcales, P3OB-42, Unassigned	1	0	0	0	0	0	0	0	0.00470688	0
Proteobacteria, Deltaproteobacteria, Myxococcales, P3OB-42, uncultured organism	0	0	0	0	0	0	0	0	0	0
Proteobacteria, Deltaproteobacteria, Myxococcales, Phaselicystidaceae, Phaselicystis	19	2	0	0	0	0	0	0	0.0278345	0.0545653
Proteobacteria, Deltaproteobacteria, Myxococcales, Polyangiaceae, Byssovorax	11	0	0	0	0	0	0	0	0.162912	0
Proteobacteria, Deltaproteobacteria, Myxococcales, Polyangiaceae, Chondromyces	3	0	0	0	0	0	0	0	0.015614	0
Proteobacteria, Deltaproteobacteria, Myxococcales, Polyangiaceae, Polyangium	2	0	0	0	0	0	0	0	0.0117585	0
Proteobacteria, Deltaproteobacteria, Myxococcales, Polyangiaceae, Unassigned	3	0	0	0	0	0	0	0	0.0202947	0
Proteobacteria, Deltaproteobacteria, Myxococcales, Polyangiaceae, uncultured	6	0	0	0	0	0	0	0	0.0600127	0
Proteobacteria, Deltaproteobacteria, Myxococcales, Sandaracinaceae, Sandaracinus	6	0	0	0	0	0	0	0	0.0281251	0
Proteobacteria, Deltaproteobacteria, Myxococcales, UASB-TL25, Unassigned	1	0	0	0	0	0	0	0	0.00353016	0
Proteobacteria, Deltaproteobacteria, Myxococcales, Unassigned, Unassigned	5	0	0	0	0	0	0	0	0.143871	0
Proteobacteria, Deltaproteobacteria, Myxococcales, Vulgatibacteraceae, Vulgatibacter	2	0	0	0	0	0	0	0	0.0125263	0
Proteobacteria, Deltaproteobacteria, Myxococcales, mle1-27, Unassigned	1	0	0	0	0	0	0	0	0.00164357	0
Proteobacteria, Deltaproteobacteria, Myxococcales, mle1-27, uncultured bacterium	5	1	0	0	0	0	0	0	0.0102273	0.0348554
Proteobacteria, Deltaproteobacteria, Myxococcales, mle1-27, uncultured delta proteobacterium	2	0	0	0	0	0	0	0	0.0148277	0
Proteobacteria, Deltaproteobacteria, Myxococcales, uncultured, Unassigned	0	1	0	0	0	0	0	0	0	0.109131
Proteobacteria, Deltaproteobacteria, Myxococcales, uncultured, uncultured bacterium	3	1	0	0	0	0	0	0	0.0121258	0.0273075
Proteobacteria, Deltaproteobacteria, Oligoflexales, Oligoflexaceae, Oligoflexus	16	0	0	0	0	0	0	0	0.0390969	0
Proteobacteria, Deltaproteobacteria, Oligoflexales, Oligoflexaceae, Unassigned	4	0	0	0	0	0	0	0	0.0289603	0
Proteobacteria, Deltaproteobacteria, Oligoflexales, Unassigned, Unassigned	1	1	0	0	0	0	0	0	0.00235344	0.00712262
Proteobacteria, Deltaproteobacteria, Oligoflexales, uncultured bacterium, Unassigned	15	4	0	0	0	0	0	0	0.0464275	0.0287026
Proteobacteria, Deltaproteobacteria, Oligoflexales, uncultured delta proteobacterium, Unassigned	1	0	0	0	0	0	0	0	0.00538924	0
Proteobacteria, Deltaproteobacteria, SAR324 clade(Marine group B), uncultured bacterium, Unassigned	0	1	0	0	0	0	0	0	0	0.00871384
Proteobacteria, Deltaproteobacteria, Sh765B-TzT-29, uncultured bacterium, Unassigned	5	0	0	0	0	0	0	0	0.0161711	0
Proteobacteria, Deltaproteobacteria, Syntrophobacterales, Syntrophaceae, Desulfobacca	0	1	0	0	0	0	0	0	0	0.0159303
Proteobacteria, Deltaproteobacteria, Syntrophobacterales, Syntrophaceae, Smithella	0	2	0	0	0	0	0	0	0	0.021846
Proteobacteria, Epsilonproteobacteria, Campylobacterales, Campylobacteraceae, Arcobacter	4	9	0	0	0	0	0	0	0.0314474	0.11309
Proteobacteria, Epsilonproteobacteria, Campylobacterales, Campylobacteraceae, Sulfurospirillum	0	1	0	0	0	0	0	0	0	0.00219158
Proteobacteria, Epsilonproteobacteria, Campylobacterales, Helicobacteraceae, Helicobacter	5	1	0	0	0	0	0	0	0.018222	0.0794702
Proteobacteria, Epsilonproteobacteria, Campylobacterales, Helicobacteraceae, Sulfurimonas	0	1	0	0	0	0	0	0	0	0.032769
Proteobacteria, Epsilonproteobacteria, Campylobacterales, Helicobacteraceae, Sulfurovum	1	0	0	0	0	0	0	0	0.021059	0
Proteobacteria, Epsilonproteobacteria, Campylobacterales, Helicobacteraceae, Wolinella	1	0	0	0	0	0	0	0	0.00488711	0
Proteobacteria, Epsilonproteobacteria, Campylobacterales, Helicobacteraceae, uncultured	0	0	0	0	0	0	0	0	0	0
Proteobacteria, Gammaproteobacteria, 34P16, Unassigned, Unassigned	1	0	0	0	0	0	0	0	0.00392257	0
Proteobacteria, Gammaproteobacteria, 34P16, uncultured bacterium, Unassigned	1	0	0	0	0	0	0	0	0.00587924	0
Proteobacteria, Gammaproteobacteria, Acidithiobacillales, KCM-B-112, Unassigned	1	1	0	0	0	0	0	0	0.00246536	0.00273928
Proteobacteria, Gammaproteobacteria, Aeromonadales, Aeromonadaceae, Oceanisphaera	2	0	0	0	0	0	0	0	0.0142943	0
Proteobacteria, Gammaproteobacteria, Aeromonadales, Aeromonadaceae, Tolumonas	0	1	0	0	0	0	0	0	0	0.0116185
Proteobacteria, Gammaproteobacteria, Aeromonadales, Succinivibrionaceae, Anaerobiospirillum	5	0	0	0	0	0	0	0	0.0197248	0
Proteobacteria, Gammaproteobacteria, Aeromonadales, Succinivibrionaceae, Ruminobacter	1	0	0	0	0	0	0	0	0.00561987	0
Proteobacteria, Gammaproteobacteria, Aeromonadales, Succinivibrionaceae, Succinivibrio	1	0	0	0	0	0	0	0	0.00635472	0
Proteobacteria, Gammaproteobacteria, Aeromonadales, Succinivibrionaceae, Succinivibrionaceae UCG-001	2	0	0	0	0	0	0	0	0.0114354	0
Proteobacteria, Gammaproteobacteria, Alteromonadales, Alteromonadaceae, Alishewanella	7	0	0	0	0	0	0	0	0.0478327	0
Proteobacteria, Gammaproteobacteria, Alteromonadales, Alteromonadaceae, Alteromonas	1	0	0	0	0	0	0	0	0.00371126	0
Proteobacteria, Gammaproteobacteria, Alteromonadales, Alteromonadaceae, Marinobacter	1	0	0	0	0	0	0	0	0.0180505	0
Proteobacteria, Gammaproteobacteria, Alteromonadales, Celerinatantimonadaceae, Celerinatantimonas	2	0	0	0	0	0	0	0	0.00816887	0
Proteobacteria, Gammaproteobacteria, Alteromonadales, Idiomarinaceae, Aliidiomarina	0	1	0	0	0	0	0	0	0	0.00821841
Proteobacteria, Gammaproteobacteria, Alteromonadales, Idiomarinaceae, Idiomarina	2	1	0	0	0	0	0	0	0.00587924	0.0143688
Proteobacteria, Gammaproteobacteria, Alteromonadales, Pseudoalteromonadaceae, Pseudoalteromonas	11	0	0	0	0	0	0	0	0.892736	0
Proteobacteria, Gammaproteobacteria, Alteromonadales, Shewanellaceae, Shewanella	20	1	0	0	0	0	0	0	0.733816	0.00328737
Proteobacteria, Gammaproteobacteria, Arenicellales, Arenicellaceae, Unassigned	0	1	0	0	0	0	0	0	0	0.0352671
Proteobacteria, Gammaproteobacteria, Arenicellales, Arenicellaceae, uncultured gamma proteobacterium	1	0	0	0	0	0	0	0	0.0270758	0
Proteobacteria, Gammaproteobacteria, B38, uncultured bacterium, Unassigned	2	3	0	0	0	0	0	0	0.0275371	0.094943
Proteobacteria, Gammaproteobacteria, BD72BR169, uncultured bacterium, Unassigned	0	0	0	0	0	0	0	0	0	0
Proteobacteria, Gammaproteobacteria, Cardiobacteriales, Cardiobacteriaceae, Cardiobacterium	12	2	0	0	0	0	0	0	0.0243072	0.156849
Proteobacteria, Gammaproteobacteria, Cardiobacteriales, Cardiobacteriaceae, Unassigned	0	0	0	0	0	0	0	0	0	0
Proteobacteria, Gammaproteobacteria, Cellvibrionales, Cellvibrionaceae, Gilvimarinus	1	0	0	0	0	0	0	0	0.0089658	0
Proteobacteria, Gammaproteobacteria, Cellvibrionales, Cellvibrionaceae, Simiduia	9	0	0	0	0	0	0	0	0.0455641	0
Proteobacteria, Gammaproteobacteria, Cellvibrionales, Cellvibrionaceae, Unassigned	1	0	0	0	0	0	0	0	0.00268974	0
Proteobacteria, Gammaproteobacteria, Cellvibrionales, Cellvibrionaceae, uncultured	0	0	0	0	0	0	0	0	0	0
Proteobacteria, Gammaproteobacteria, Cellvibrionales, Porticoccaceae, C1-B045	0	0	0	0	0	0	0	0	0	0
Proteobacteria, Gammaproteobacteria, Cellvibrionales, Spongiibacteraceae, BD1-7 clade	1	1	0	0	0	0	0	0	0.0111338	0.174768
Proteobacteria, Gammaproteobacteria, Chromatiales, Chromatiaceae, Nitrosococcus	2	0	0	0	0	0	0	0	0.00734905	0
Proteobacteria, Gammaproteobacteria, Chromatiales, Ectothiorhodospiraceae, Arhodomonas	1	0	0	0	0	0	0	0	0.0045555	0
Proteobacteria, Gammaproteobacteria, Chromatiales, Ectothiorhodospiraceae, uncultured	1	0	0	0	0	0	0	0	0.00293962	0
Proteobacteria, Gammaproteobacteria, Enterobacteriales, Enterobacteriaceae, Candidatus Blochmannia	1	0	0	0	0	0	0	0	1.82304	0
Proteobacteria, Gammaproteobacteria, Enterobacteriales, Enterobacteriaceae, Candidatus Curculioniphilus	2	0	0	0	0	0	0	0	0.100186	0
Proteobacteria, Gammaproteobacteria, Enterobacteriales, Enterobacteriaceae, Candidatus Hamiltonella	6	0	0	0	0	0	0	0	0.291604	0
Proteobacteria, Gammaproteobacteria, Enterobacteriales, Enterobacteriaceae, Candidatus Purcelliella	1	0	0	0	0	0	0	0	0.0150421	0
Proteobacteria, Gammaproteobacteria, Enterobacteriales, Enterobacteriaceae, Candidatus Regiella	4	0	0	0	0	0	0	0	0.348781	0
Proteobacteria, Gammaproteobacteria, Enterobacteriales, Enterobacteriaceae, Candidatus Schneideria	2	0	0	0	0	0	0	0	0.633172	0
Proteobacteria, Gammaproteobacteria, Enterobacteriales, Enterobacteriaceae, Cedecea	1	0	0	0	0	0	0	0	0.052551	0
Proteobacteria, Gammaproteobacteria, Enterobacteriales, Enterobacteriaceae, Citrobacter	3	0	0	0	0	0	0	0	0.545134	0
Proteobacteria, Gammaproteobacteria, Enterobacteriales, Enterobacteriaceae, Cronobacter	1	0	0	0	0	0	0	0	0.0343838	0
Proteobacteria, Gammaproteobacteria, Enterobacteriales, Enterobacteriaceae, Erwinia	1	0	0	0	0	0	0	0	0.200331	0
Proteobacteria, Gammaproteobacteria, Enterobacteriales, Enterobacteriaceae, Hafnia	3	0	0	0	0	0	0	0	0.111793	0
Proteobacteria, Gammaproteobacteria, Enterobacteriales, Enterobacteriaceae, Klebsiella	1	2	0	0	0	0	0	0	0.0345151	0.456621
Proteobacteria, Gammaproteobacteria, Enterobacteriales, Enterobacteriaceae, Moellerella	1	0	0	0	0	0	0	0	0.0171714	0
Proteobacteria, Gammaproteobacteria, Enterobacteriales, Enterobacteriaceae, Morganella	2	0	0	0	0	0	0	0	0.0191075	0
Proteobacteria, Gammaproteobacteria, Enterobacteriales, Enterobacteriaceae, Pectobacterium	8	0	0	0	0	0	0	0	0.382362	0
Proteobacteria, Gammaproteobacteria, Enterobacteriales, Enterobacteriaceae, Proteus	3	4	0	0	0	0	0	0	0.0175346	2.04439
Proteobacteria, Gammaproteobacteria, Enterobacteriales, Enterobacteriaceae, Providencia	1	0	0	0	0	0	0	0	0.00545639	0
Proteobacteria, Gammaproteobacteria, Enterobacteriales, Enterobacteriaceae, Rahnella	0	1	0	0	0	0	0	0	0	0.032769
Proteobacteria, Gammaproteobacteria, Enterobacteriales, Enterobacteriaceae, Salmonella	4	0	0	0	0	0	0	0	0.0935641	0
Proteobacteria, Gammaproteobacteria, Enterobacteriales, Enterobacteriaceae, Serratia	21	0	0	0	0	0	0	0	0.57032	0
Proteobacteria, Gammaproteobacteria, Enterobacteriales, Enterobacteriaceae, Tatumella	10	0	0	0	0	0	0	0	0.303473	0
Proteobacteria, Gammaproteobacteria, Enterobacteriales, Enterobacteriaceae, Thorsellia	5	0	0	0	0	0	0	0	0.00899999	0
Proteobacteria, Gammaproteobacteria, Enterobacteriales, Enterobacteriaceae, Trabulsiella	1	0	0	0	0	0	0	0	0.0448107	0
Proteobacteria, Gammaproteobacteria, Enterobacteriales, Enterobacteriaceae, Unassigned	12	3	0	0	0	0	0	0	4.52561	0.168506
Proteobacteria, Gammaproteobacteria, Enterobacteriales, Enterobacteriaceae, uncultured	4	0	0	0	0	0	0	0	0.0568251	0
Proteobacteria, Gammaproteobacteria, HOC36, uncultured bacterium, Unassigned	1	0	0	0	0	0	0	0	0.00235344	0
Proteobacteria, Gammaproteobacteria, KI89A clade, uncultured bacterium, Unassigned	0	2	0	0	0	0	0	0	0	0.0873839
Proteobacteria, Gammaproteobacteria, Legionellales, Coxiellaceae, Aquicella	7	5	0	0	0	0	0	0	0.0370176	0.0115068
Proteobacteria, Gammaproteobacteria, Legionellales, Coxiellaceae, Coxiella	1	0	0	0	0	0	0	0	0.00353016	0
Proteobacteria, Gammaproteobacteria, Legionellales, Coxiellaceae, Diplorickettsia	3	0	0	0	0	0	0	0	0.660315	0
Proteobacteria, Gammaproteobacteria, Legionellales, Coxiellaceae, Rickettsiella	6	3	0	0	0	0	0	0	0.0899999	0.0255646
Proteobacteria, Gammaproteobacteria, Legionellales, Coxiellaceae, uncultured	3	1	0	0	0	0	0	0	0.0124026	0.00273947
Proteobacteria, Gammaproteobacteria, Legionellales, Legionellaceae, Legionella	12	8	0	0	0	0	0	0	0.117747	0.119089
Proteobacteria, Gammaproteobacteria, Methylococcales, CABC2E06, uncultured bacterium	0	1	0	0	0	0	0	0	0	0.0352671
Proteobacteria, Gammaproteobacteria, Methylococcales, Crenotrichaceae, Crenothrix	1	0	0	0	0	0	0	0	0.0107321	0
Proteobacteria, Gammaproteobacteria, Methylococcales, Methylococcaceae, Methylobacter	2	0	0	0	0	0	0	0	0.00751578	0
Proteobacteria, Gammaproteobacteria, Methylococcales, Methylococcaceae, Methylocaldum	1	0	0	0	0	0	0	0	0.00179316	0
Proteobacteria, Gammaproteobacteria, Methylococcales, Methylococcaceae, uncultured	1	0	0	0	0	0	0	0	0.00293962	0
Proteobacteria, Gammaproteobacteria, NKB5, Unassigned, Unassigned	2	1	0	0	0	0	0	0	12.4802	0.169924
Proteobacteria, Gammaproteobacteria, NKB5, uncultured bacterium, Unassigned	5	2	0	0	0	0	0	0	0.0254189	0.0426076
Proteobacteria, Gammaproteobacteria, Oceanospirillales, Alcanivoracaceae, Alcanivorax	2	0	0	0	0	0	0	0	0.00821787	0
Proteobacteria, Gammaproteobacteria, Oceanospirillales, Hahellaceae, Hahella	3	0	0	0	0	0	0	0	0.0121258	0
Proteobacteria, Gammaproteobacteria, Oceanospirillales, Halomonadaceae, Candidatus Portiera	3	0	0	0	0	0	0	0	0.0125339	0
Proteobacteria, Gammaproteobacteria, Oceanospirillales, Halomonadaceae, Chromohalobacter	0	0	0	0	0	0	0	0	0	0
Proteobacteria, Gammaproteobacteria, Oceanospirillales, Halomonadaceae, Cobetia	4	2	0	0	0	0	0	0	0.130702	0.304984
Proteobacteria, Gammaproteobacteria, Oceanospirillales, Halomonadaceae, Halomonas	15	0	0	0	0	0	0	0	0.0330643	0
Proteobacteria, Gammaproteobacteria, Oceanospirillales, Halomonadaceae, Kushneria	7	0	0	0	0	0	0	0	0.0424491	0
Proteobacteria, Gammaproteobacteria, Oceanospirillales, Halomonadaceae, Unassigned	1	0	0	0	0	0	0	0	0.00751578	0
Proteobacteria, Gammaproteobacteria, Oceanospirillales, Halomonadaceae, Zymobacter	2	0	0	0	0	0	0	0	0.0107471	0
Proteobacteria, Gammaproteobacteria, Oceanospirillales, Oceanospirillaceae, Marinomonas	3	2	0	0	0	0	0	0	0.0564038	0.0256666
Proteobacteria, Gammaproteobacteria, Oceanospirillales, Oceanospirillaceae, Marinospirillum	1	4	0	0	0	0	0	0	0.00511365	0.0705343
Proteobacteria, Gammaproteobacteria, Oceanospirillales, Oceanospirillaceae, Oceanobacter	3	0	0	0	0	0	0	0	0.0150316	0
Proteobacteria, Gammaproteobacteria, Oceanospirillales, Oceanospirillaceae, Pseudospirillum	8	3	0	0	0	0	0	0	0.0122622	0.0727537
Proteobacteria, Gammaproteobacteria, Oceanospirillales, Unassigned, Unassigned	0	0	0	0	0	0	0	0	0	0
Proteobacteria, Gammaproteobacteria, Orbales, Orbaceae, Gilliamella	14	0	0	0	0	0	0	0	0.0760809	0
Proteobacteria, Gammaproteobacteria, Orbales, Orbaceae, Orbus	2	0	0	0	0	0	0	0	0.0348361	0
Proteobacteria, Gammaproteobacteria, Orbales, Orbaceae, Unassigned	2	0	0	0	0	0	0	0	0.0127094	0
Proteobacteria, Gammaproteobacteria, Order Incertae Sedis, Family Incertae Sedis, Marinicella	2	0	0	0	0	0	0	0	0.00389658	0
Proteobacteria, Gammaproteobacteria, Pasteurellales, Pasteurellaceae, Actinobacillus	6	0	0	0	0	0	0	0	0.143184	0
Proteobacteria, Gammaproteobacteria, Pasteurellales, Pasteurellaceae, Aggregatibacter	13	3	0	0	0	0	0	0	0.043753	0.0848176
Proteobacteria, Gammaproteobacteria, Pasteurellales, Pasteurellaceae, Bibersteinia	1	0	0	0	0	0	0	0	0.0654767	0
Proteobacteria, Gammaproteobacteria, Pasteurellales, Pasteurellaceae, Chelonobacter	1	0	0	0	0	0	0	0	0.0161679	0
Proteobacteria, Gammaproteobacteria, Pasteurellales, Pasteurellaceae, Pasteurella	2	0	0	0	0	0	0	0	0.041605	0
Proteobacteria, Gammaproteobacteria, Pasteurellales, Pasteurellaceae, uncultured	3	0	0	0	0	0	0	0	0.069569	0
Proteobacteria, Gammaproteobacteria, Pseudomonadales, Moraxellaceae, Perlucidibaca	0	1	0	0	0	0	0	0	0	0.0115058
Proteobacteria, Gammaproteobacteria, Pseudomonadales, Moraxellaceae, uncultured	0	8	0	0	0	0	0	0	0	0.145507
Proteobacteria, Gammaproteobacteria, Salinisphaerales, Salinisphaeraceae, Salinisphaera	2	0	0	0	0	0	0	0	0.0330927	0
Proteobacteria, Gammaproteobacteria, Thiotrichales, Piscirickettsiaceae, Methylophaga	4	0	0	0	0	0	0	0	0.0240674	0
Proteobacteria, Gammaproteobacteria, Thiotrichales, Thiotrichaceae, Beggiatoa	0	1	0	0	0	0	0	0	0	0.0352671
Proteobacteria, Gammaproteobacteria, Thiotrichales, Thiotrichaceae, uncultured bacterium	1	0	0	0	0	0	0	0	0.0045555	0
Proteobacteria, Gammaproteobacteria, Unassigned, Unassigned, Unassigned	1	0	0	0	0	0	0	0	0.0428829	0
Proteobacteria, Gammaproteobacteria, Vibrionales, Vibrionaceae, Vibrio	20	4	0	0	0	0	0	0	0.27445	0.400481
Proteobacteria, Gammaproteobacteria, Xanthomonadales, JTB255 marine benthic group, uncultured bacterium	2	0	0	0	0	0	0	0	0.0122178	0
Proteobacteria, Gammaproteobacteria, Xanthomonadales, Nevskiaceae, Nevskia	3	0	0	0	0	0	0	0	0.0458764	0
Proteobacteria, Gammaproteobacteria, Xanthomonadales, Solimonadaceae, Solimonas	1	0	0	0	0	0	0	0	0.00921178	0
Proteobacteria, Gammaproteobacteria, Xanthomonadales, Unassigned, Unassigned	1	1	0	0	0	0	0	0	0.0105105	0.0230136
Proteobacteria, Gammaproteobacteria, Xanthomonadales, Xanthomonadaceae, Aquimonas	1	0	0	0	0	0	0	0	0.0304061	0
Proteobacteria, Gammaproteobacteria, Xanthomonadales, Xanthomonadaceae, Chiayiivirga	6	0	0	0	0	0	0	0	0.0317662	0
Proteobacteria, Gammaproteobacteria, Xanthomonadales, Xanthomonadaceae, Dokdonella	10	0	0	0	0	0	0	0	0.230114	0
Proteobacteria, Gammaproteobacteria, Xanthomonadales, Xanthomonadaceae, Dyella	3	0	0	0	0	0	0	0	0.150331	0
Proteobacteria, Gammaproteobacteria, Xanthomonadales, Xanthomonadaceae, Frateuria	1	0	0	0	0	0	0	0	0.0149165	0
Proteobacteria, Gammaproteobacteria, Xanthomonadales, Xanthomonadaceae, Ignatzschineria	2	0	0	0	0	0	0	0	0.0490918	0
Proteobacteria, Gammaproteobacteria, Xanthomonadales, Xanthomonadaceae, Luteibacter	9	1	0	0	0	0	0	0	0.0446483	0.00108696
Proteobacteria, Gammaproteobacteria, Xanthomonadales, Xanthomonadaceae, Luteimonas	18	2	0	0	0	0	0	0	0.0837107	0.0203323
Proteobacteria, Gammaproteobacteria, Xanthomonadales, Xanthomonadaceae, Panacagrimonas	1	0	0	0	0	0	0	0	0.00225	0
Proteobacteria, Gammaproteobacteria, Xanthomonadales, Xanthomonadaceae, Pseudofulvimonas	4	0	0	0	0	0	0	0	0.0102887	0
Proteobacteria, Gammaproteobacteria, Xanthomonadales, Xanthomonadaceae, Rhodanobacter	8	0	0	0	0	0	0	0	0.0534652	0
Proteobacteria, Gammaproteobacteria, Xanthomonadales, Xanthomonadaceae, Silanimonas	2	0	0	0	0	0	0	0	0.00911099	0
Proteobacteria, Gammaproteobacteria, Xanthomonadales, Xanthomonadaceae, Tahibacter	2	2	0	0	0	0	0	0	0.021059	0.0668061
Proteobacteria, Gammaproteobacteria, Xanthomonadales, Xanthomonadaceae, Unassigned	21	5	0	0	0	0	0	0	0.462785	0.0639015
Proteobacteria, Gammaproteobacteria, Xanthomonadales, Xanthomonadaceae, Xanthomonas	7	1	0	0	0	0	0	0	0.0417666	0.0411523
Proteobacteria, Gammaproteobacteria, Xanthomonadales, Xanthomonadales Incertae Sedis, Acidibacter	13	3	0	0	0	0	0	0	0.0274899	0.0460273
Proteobacteria, Gammaproteobacteria, Xanthomonadales, Xanthomonadales Incertae Sedis, Steroidobacter	14	0	0	0	0	0	0	0	0.0303208	0
Proteobacteria, Gammaproteobacteria, Xanthomonadales, Xanthomonadales Incertae Sedis, uncultured	10	1	0	0	0	0	0	0	0.0203156	0.0117041
Proteobacteria, Gammaproteobacteria, Xanthomonadales, uncultured, Unassigned	3	0	0	0	0	0	0	0	0.00986145	0
Proteobacteria, Gammaproteobacteria, Xanthomonadales, uncultured, uncultured bacterium	19	2	0	0	0	0	0	0	0.0296554	0.309203
Proteobacteria, SPOTSOCT00m83, Unassigned, Unassigned, Unassigned	1	0	0	0	0	0	0	0	0.00808555	0
Proteobacteria, TA18, Unassigned, Unassigned, Unassigned	0	1	0	0	0	0	0	0	0	0.00602684
Proteobacteria, TA18, uncultured bacterium, Unassigned, Unassigned	5	1	0	0	0	0	0	0	0.00858572	0.0402739
Proteobacteria, Unassigned, Unassigned, Unassigned, Unassigned	0	0	0	0	0	0	0	0	0	0
RsaHF231, uncultured bacterium, Unassigned, Unassigned, Unassigned	1	0	0	0	0	0	0	0	0.00368752	0
SHA-109, WPS-2 bacterium canine oral taxon COT-220, Unassigned, Unassigned, Unassigned	1	0	0	0	0	0	0	0	0.00235344	0
SHA-109, uncultured bacterium, Unassigned, Unassigned, Unassigned	16	5	0	0	0	0	0	0	0.0448107	0.0794702
SM2F11, uncultured bacterium, Unassigned, Unassigned, Unassigned	1	1	0	0	0	0	0	0	0.0148277	0.021002
Saccharibacteria, Unassigned, Unassigned, Unassigned, Unassigned	10	4	0	0	0	0	0	0	0.0343429	0.273034
Saccharibacteria, Unknown Class, Unknown Order, Unknown Family, Candidatus Saccharimonas	3	3	0	0	0	0	0	0	0.0105905	0.0852152
Saccharibacteria, uncultured Candidatus Saccharibacteria bacterium, Unassigned, Unassigned, Unassigned	2	0	0	0	0	0	0	0	0.00429286	0
Saccharibacteria, uncultured soil bacterium, Unassigned, Unassigned, Unassigned	1	0	0	0	0	0	0	0	0.0601992	0
Spirochaetae, Spirochaetes, Spirochaetales, Leptospiraceae, Turneriella	1	0	0	0	0	0	0	0	0.00293962	0
Spirochaetae, Spirochaetes, Spirochaetales, PL-11B10, uncultured bacterium	0	1	0	0	0	0	0	0	0	0.0348554
Spirochaetae, Spirochaetes, Spirochaetales, Spirochaetaceae, Sphaerochaeta	0	1	0	0	0	0	0	0	0	0.00547894
Spirochaetae, Spirochaetes, Spirochaetales, Spirochaetaceae, Spirochaeta 2	0	1	0	0	0	0	0	0	0	0.00821783
Spirochaetae, Spirochaetes, Spirochaetales, Spirochaetaceae, Treponema	0	0	0	0	0	0	0	0	0	0
Spirochaetae, Spirochaetes, Spirochaetales, Spirochaetaceae, Treponema 2	7	5	0	0	0	0	0	0	0.118125	14.8252
Spirochaetae, Spirochaetes, Spirochaetales, Spirochaetaceae, uncultured	0	0	0	0	0	0	0	0	0	0
Synergistetes, Synergistia, Synergistales, Synergistaceae, Fretibacterium	7	3	0	0	0	0	0	0	0.0149165	0.380783
Synergistetes, Synergistia, Synergistales, Synergistaceae, Jonquetella	1	1	0	0	0	0	0	0	0.00998801	0.0261415
Synergistetes, Synergistia, Synergistales, Synergistaceae, uncultured	0	0	0	0	0	0	0	0	0	0
TA06, uncultured bacterium, Unassigned, Unassigned, Unassigned	1	1	0	0	0	0	0	0	0.00496106	0.010923
TM6, Unassigned, Unassigned, Unassigned, Unassigned	1	0	0	0	0	0	0	0	0.00606416	0
TM6, uncultured bacterium, Unassigned, Unassigned, Unassigned	4	5	0	0	0	0	0	0	0.00847296	0.331126
Tenericutes, Mollicutes, Acholeplasmatales, Acholeplasmataceae, Acholeplasma	4	1	0	0	0	0	0	0	0.025875	0.00164368
Tenericutes, Mollicutes, Anaeroplasmatales, Anaeroplasmataceae, Anaeroplasma	2	0	0	0	0	0	0	0	0.0219919	0
Tenericutes, Mollicutes, Entomoplasmatales, Spiroplasmataceae, Spiroplasma	11	0	0	0	0	0	0	0	0.185826	0
Tenericutes, Mollicutes, Haloplasmatales, Haloplasmataceae, Haloplasma	1	0	0	0	0	0	0	0	0.00364844	0
Tenericutes, Mollicutes, Mollicutes RF9, Unassigned, Unassigned	2	0	0	0	0	0	0	0	0.0169459	0
Tenericutes, Mollicutes, Mollicutes RF9, uncultured bacterium, Unassigned	7	4	0	0	0	0	0	0	0.0360101	0.0529007
Tenericutes, Mollicutes, Mollicutes RF9, uncultured rumen bacterium, Unassigned	1	0	0	0	0	0	0	0	0.0105912	0
Tenericutes, Mollicutes, Mycoplasmatales, Mycoplasmataceae, Candidatus Lumbricincola	3	0	0	0	0	0	0	0	0.0315457	0
Tenericutes, Mollicutes, Mycoplasmatales, Mycoplasmataceae, Mycoplasma	6	0	0	0	0	0	0	0	0.21621	0
Tenericutes, Mollicutes, Mycoplasmatales, Mycoplasmataceae, Ureaplasma	5	0	0	0	0	0	0	0	0.0409098	0
Tenericutes, Mollicutes, NB1-n, Unassigned, Unassigned	2	1	0	0	0	0	0	0	0.011505	0.00933424
Tenericutes, Mollicutes, NB1-n, uncultured bacterium, Unassigned	1	1	0	0	0	0	0	0	0.0114354	0.0127823
Verrucomicrobia, OPB35 soil group, Unassigned, Unassigned, Unassigned	4	1	0	0	0	0	0	0	0.0161711	0.0609969
Verrucomicrobia, OPB35 soil group, uncultured Verrucomicrobia bacterium, Unassigned, Unassigned	0	0	0	0	0	0	0	0	0	0
Verrucomicrobia, OPB35 soil group, uncultured bacterium, Unassigned, Unassigned	13	11	0	0	0	0	0	0	0.0432772	0.214941
Verrucomicrobia, OPB35 soil group, uncultured soil bacterium, Unassigned, Unassigned	1	2	0	0	0	0	0	0	0.0125339	0.0220521
Verrucomicrobia, Opitutae, Opitutae vadinHA64, uncultured bacterium, Unassigned	1	0	0	0	0	0	0	0	0.00793472	0
Verrucomicrobia, Opitutae, Opitutales, Opitutaceae, Alterococcus	1	0	0	0	0	0	0	0	0.00429286	0
Verrucomicrobia, Opitutae, Puniceicoccales, Puniceicoccaceae, uncultured	0	1	0	0	0	0	0	0	0	0.00383526
Verrucomicrobia, Spartobacteria, Chthoniobacterales, 01D2Z36, uncultured bacterium	2	0	0	0	0	0	0	0	0.00858572	0
Verrucomicrobia, Spartobacteria, Chthoniobacterales, 01D2Z36, uncultured cyanobacterium	0	2	0	0	0	0	0	0	0	0.0117041
Verrucomicrobia, Spartobacteria, Chthoniobacterales, DA101 soil group, Unassigned	9	0	0	0	0	0	0	0	0.0942601	0
Verrucomicrobia, Spartobacteria, Chthoniobacterales, FukuN18 freshwater group, Unassigned	1	3	0	0	0	0	0	0	0.00353016	0.0565451
Verrucomicrobia, Spartobacteria, Chthoniobacterales, FukuN18 freshwater group, uncultured bacterium	5	2	0	0	0	0	0	0	0.00986238	0.0115068
Verrucomicrobia, Spartobacteria, Chthoniobacterales, LD29, Unassigned	2	1	0	0	0	0	0	0	0.0289603	0.00164368
Verrucomicrobia, Spartobacteria, Chthoniobacterales, LD29, uncultured bacterium	12	0	0	0	0	0	0	0	0.0297663	0
Verrucomicrobia, Spartobacteria, Chthoniobacterales, Unassigned, Unassigned	1	0	0	0	0	0	0	0	0.00921178	0
Verrucomicrobia, Spartobacteria, Chthoniobacterales, Xiphinematobacteraceae, Candidatus Xiphinematobacter	21	2	0	0	0	0	0	0	0.0700697	0.0345205
Verrucomicrobia, UA11, uncultured bacterium, Unassigned, Unassigned	2	0	0	0	0	0	0	0	0.0214312	0
Verrucomicrobia, Verrucomicrobia Incertae Sedis, Unknown Order, Unknown Family, Candidatus Methylacidiphilum	3	1	0	0	0	0	0	0	0.0171714	0.0435692
Verrucomicrobia, Verrucomicrobiae, Verrucomicrobiales, DEV007, Unassigned	0	1	0	0	0	0	0	0	0	0.0402739
Verrucomicrobia, Verrucomicrobiae, Verrucomicrobiales, DEV007, uncultured Verrucomicrobiales bacterium	0	1	0	0	0	0	0	0	0	0.0274348
Verrucomicrobia, Verrucomicrobiae, Verrucomicrobiales, DEV007, uncultured bacterium	1	0	0	0	0	0	0	0	0.00268974	0
Verrucomicrobia, Verrucomicrobiae, Verrucomicrobiales, Rubritaleaceae, Rubritalea	1	0	0	0	0.00312341	0	0	0	0.00268974	0
Verrucomicrobia, Verrucomicrobiae, Verrucomicrobiales, Verrucomicrobiaceae, Haloferula	6	1	0	0	0	0	0	0	0.0148204	0.0109571
Verrucomicrobia, Verrucomicrobiae, Verrucomicrobiales, Verrucomicrobiaceae, Prosthecobacter	10	3	0	0	0	0	0	0	0.0150421	0.114691
Verrucomicrobia, Verrucomicrobiae, Verrucomicrobiales, Verrucomicrobiaceae, Roseibacillus	1	0	0	0	0	0	0	0	0.00268974	0
Verrucomicrobia, Verrucomicrobiae, Verrucomicrobiales, Verrucomicrobiaceae, Roseimicrobium	2	0	0	0	0	0	0	0	0.00749316	0
Verrucomicrobia, Verrucomicrobiae, Verrucomicrobiales, Verrucomicrobiaceae, Unassigned	1	1	0	0	0	0	0	0	0.00364844	0.028767
Verrucomicrobia, Verrucomicrobiae, Verrucomicrobiales, Verrucomicrobiaceae, Verrucomicrobium	8	2	0	0	0.00500768	0	0	0	0.0121258	0.0600765
WCHB1-60, Unassigned, Unassigned, Unassigned, Unassigned	0	3	0	0	0	0	0	0	0	0.10987
WCHB1-60, uncultured Clostridiales bacterium, Unassigned, Unassigned, Unassigned	0	1	0	0	0	0	0	0	0	0.0273075
WCHB1-60, uncultured bacterium, Unassigned, Unassigned, Unassigned	9	3	0	0	0.179718	0.0640306	0	0	0.245455	1.24149
WCHB1-60, uncultured soil bacterium, Unassigned, Unassigned, Unassigned	1	1	0	0	0.359436	0.128061	0	0	0.00285372	0.00601156
WD272, uncultured bacterium, Unassigned, Unassigned, Unassigned	2	0	0	0	0.359436	0.128061	0	0	0.00389658	0
