# Supplementary material for: Enrichment of human nasopharyngeal bacteriome with bacteria from dust after short-term exposure to indoor environment: a pilot study
Source: BMC Microbiol. 2023 Jul 31;23:202. doi: 10.1186/s12866-023-02951-5 (PMC10391871; doi:10.1186/s12866-023-02951-5)
Supplement: Supplementary file 5 — Additional file 5. Results of differential abundance testing between groups. Only genera with at least unadjusted p-value ≤ 0.05 are displayed. Specific groups and statistical tests used are summarized on the Overview sheet. [file 12866_2023_2951_MOESM5_ESM.xlsx]

## Sheet: Overview
Excel list name	Matrix	Variable	Category 1	Category 2	Category 3	Category 4	Category 5	Test
1)_DUST_Household_type_Workplace_group	Dust	Household type+Workplace group	Flat	Family house	NEO Workplace	ENT Workplace	RCX Workplace	Kruskal-Wallis ANOVA (Dunn's test)
2)_DUST_Hospitals_vs_offices	Dust	Hospitals vs. Offices	ENT Workplace + NEO Workplace	RCX Workplace	-	-	-	Mann-Whitney
3)_DUST_Sampling_date	Dust	Sampling date	May + June	July + August	-	-	-	Mann-Whitney
4)_DUST_Humidity	Dust	Humidity	30-39 %	40-49 %	50-59 %	> 60 %	-	Kruskal-Wallis ANOVA (Dunn's test)
5)_DUST_Temperature	Dust	Temperature	17-20.9 °C	21-23.9 °C	24-26.9 °C	> 27 °C	-	Kruskal-Wallis ANOVA (Dunn's test)
6)_NASO_morn_Group	Nasopharynx	Groups of participants - morning	ENT Morning	NEO Morning	RCX Morning	-	-	Kruskal-Wallis ANOVA (Dunn's test)
7)_NASO_aft_Group	Nasopharynx	Groups of participants - afternoon	ENT Afternoon	NEO Afternoon	RCX Afternoon	-	-	Kruskal-Wallis ANOVA (Dunn's test)
8)_NASO_mor_aft_NEO	Nasopharynx	Morning vs. Afternoon NEO	NEO Morning	NEO Afternoon	-	-	-	Wilcoxon signed-rank
9)_NASO_mor_aft_RCX	Nasopharynx	Morning vs. Afternoon RCX	RCX Morning	RCX Afternoon	-	-	-	Wilcoxon signed-rank
10)_NASO_mor_Sampling_date	Nasopharynx	Sampling date	5 + 6 (May + June)	7 + 8 (July + August)	-	-	-	Mann-Whitney
11)_NASO_aft_Sampling_date	Nasopharynx	Sampling date	5 + 6 (May + June)	7 + 8 (July + August)	-	-	-	Mann-Whitney
Overview of group comparisons by given tests. Each comparison represents an individual sheet.

## Sheet: 1)_DUST_Household_type_Workplac
Bacteria	p-value unadjusted	p-value adjusted	Group 1	N - group 1	Group 2	N - group 2	Group 3	N - group 3	Group 4	N - group 4	Group 5	N - group 5	Median % - group 1	Min % - group 1	Max % - group 1	Median % - group 2	Min % - group 2	Max % - group 2	Median % - group 3	Min % - group 3	Max % - group 3	Median % - group 4	Min % - group 4	Max % - group 4	Median % - group 5	Min % - group 5	Max % - group 5	Dunn test - Groups	Dunn test - p_value	Dunn test - Groups	Dunn test - p_value	Dunn test - Groups	Dunn test - p_value	Dunn test - Groups	Dunn test - p_value	Dunn test - Groups	Dunn test - p_value	Dunn test - Groups	Dunn test - p_value	Dunn test - Groups	Dunn test - p_value	Dunn test - Groups	Dunn test - p_value	Dunn test - Groups	Dunn test - p_value	Dunn test - Groups	Dunn test - p_value
Bacteria_Actinobacteria_Actinobacteria_Bifidobacteriales_Bifidobacteriaceae_Gardnerella	0.0154	0.143111	F	16	FM	6	NEO	8	ENT	6	RCX	8	0.01	0	23.343	0	0	0.055	0.144	0.023	6.247	0.114	0	1.125	0.048	0	0.159	F FM	0.140258	F NEO	0.140258	F ENT	0.320374	F RCX	0.892738	FM NEO	0.010854	FM ENT	0.0487697	FM RCX	0.17265	NEO ENT	0.682103	NEO RCX	0.153093	ENT RCX	0.320374
Bacteria_Actinobacteria_Actinobacteria_Corynebacteriales_Corynebacteriaceae_Corynebacterium.1	0.00137	0.0388189	F	16	FM	6	NEO	8	ENT	6	RCX	8	19.119	3.313	31.782	7.845	3.823	14.745	6.289	3.292	10.417	14.61	12.561	21.27	6.041	4.243	21.527	F FM	0.0198021	F NEO	0.0198021	F ENT	0.362486	F RCX	0.00352565	FM NEO	0.824134	FM ENT	0.362486	FM RCX	0.744205	NEO ENT	0.37338	NEO RCX	0.604403	ENT RCX	0.191051
Bacteria_Actinobacteria_Actinobacteria_Micrococcales_Brevibacteriaceae_Brevibacterium	0.0235	0.187833	F	16	FM	6	NEO	8	ENT	6	RCX	8	0.446	0.122	4.11	0.322	0.163	0.967	0.198	0.117	0.616	0.892	0.152	1.833	0.236	0.104	1.716	F FM	0.244731	F NEO	0.0914487	F ENT	0.913666	F RCX	0.0700094	FM NEO	0.751615	FM ENT	0.389366	FM RCX	0.611257	NEO ENT	0.181289	NEO RCX	0.855927	ENT RCX	0.129381
Bacteria_Actinobacteria_Actinobacteria_Micrococcales_Dermabacteraceae_Brachybacterium	0.0146	0.143111	F	16	FM	6	NEO	8	ENT	6	RCX	8	0.248	0.033	1.223	0.339	0.197	1.186	0.165	0.058	0.422	0.302	0.154	0.426	0.159	0.12	0.557	F FM	0.841566	F NEO	0.0667304	F ENT	0.430346	F RCX	0.0447084	FM NEO	0.102848	FM ENT	0.430346	FM RCX	0.0667304	NEO ENT	0.435964	NEO RCX	0.727128	ENT RCX	0.353131
Bacteria_Actinobacteria_Actinobacteria_Micrococcales_Dermabacteraceae_Dermabacter	0.00344	0.0461533	F	16	FM	6	NEO	8	ENT	6	RCX	8	0.146	0	0.764	0.075	0	0.249	0.038	0	0.093	0.127	0.054	0.326	0.044	0	0.215	F FM	0.125018	F NEO	0.0120707	F ENT	0.607469	F RCX	0.0120707	FM NEO	0.617913	FM ENT	0.435258	FM RCX	0.607469	NEO ENT	0.146952	NEO RCX	0.907038	ENT RCX	0.144248
Bacteria_Actinobacteria_Actinobacteria_Micrococcales_Sanguibacteraceae_Sanguibacter	0.00164	0.0388189	F	16	FM	6	NEO	8	ENT	6	RCX	8	0.053	0	0.258	0.352	0.024	1.071	0.131	0	0.472	0.053	0.024	0.179	0	0	0.112	F FM	0.0633683	F NEO	0.309209	F ENT	0.989187	F RCX	0.0609658	FM NEO	0.363967	FM ENT	0.108927	FM RCX	0.0010705	NEO ENT	0.363967	NEO RCX	0.00922861	ENT RCX	0.108927
Bacteria_Actinobacteria_Actinobacteria_Propionibacteriales_Nocardioidaceae_Aeromicrobium	0.0315	0.20286	F	16	FM	6	NEO	8	ENT	6	RCX	8	0.019	0	0.23	0.24	0.082	0.36	0.094	0	0.331	0.103	0.043	0.161	0.145	0	0.515	F FM	0.0283753	F NEO	0.379933	F ENT	0.804659	F RCX	0.198651	FM NEO	0.198651	FM ENT	0.116097	FM RCX	0.379933	NEO ENT	0.592685	NEO RCX	0.592685	ENT RCX	0.379933
Bacteria_Actinobacteria_Thermoleophilia_Gaiellales_Gaiellaceae_Gaiella	0.0314	0.20286	F	16	FM	6	NEO	8	ENT	6	RCX	8	0.067	0	0.23	0.168	0.088	0.487	0.082	0	0.324	0.057	0	0.125	0.309	0.048	0.592	F FM	0.211414	F NEO	0.501707	F ENT	0.200695	F RCX	0.211414	FM NEO	0.14825	FM ENT	0.0520417	FM RCX	0.918672	NEO ENT	0.492152	NEO RCX	0.14825	ENT RCX	0.0520417
Bacteria_Actinobacteria_Thermoleophilia_Solirubrobacterales_Solirubrobacteraceae_Solirubrobacter	0.0443	0.245941	F	16	FM	6	NEO	8	ENT	6	RCX	8	0.208	0.033	0.505	0.345	0.114	0.387	0.07	0	0.511	0.225	0.057	0.589	0.548	0	1.208	F FM	0.653073	F NEO	0.103238	F ENT	0.306915	F RCX	0.579548	FM NEO	0.103238	FM ENT	0.241967	FM RCX	0.852293	NEO ENT	0.653073	NEO RCX	0.0963924	ENT RCX	0.162987
Bacteria_Bacteroidetes_Bacteroidia_Bacteroidales_Prevotellaceae_Prevotella	0.00299	0.0461533	F	16	FM	6	NEO	8	ENT	6	RCX	8	0.329	0	4.491	0.122	0.022	0.24	0.147	0.054	0.58	0.199	0.158	0.43	0.127	0.01	0.215	F FM	0.00924239	F NEO	0.201945	F ENT	0.306505	F RCX	0.00924239	FM NEO	0.306505	FM ENT	0.214938	FM RCX	0.904384	NEO ENT	0.70572	NEO RCX	0.306505	ENT RCX	0.214938
Bacteria_Bacteroidetes_Flavobacteriia_Flavobacteriales_Flavobacteriaceae_Empedobacter	0.00205	0.0388189	F	16	FM	6	NEO	8	ENT	6	RCX	8	0	0	0.044	0.008	0	0.371	0.269	0.012	1.142	0.134	0	0.344	0.015	0	0.033	F FM	0.96415	F NEO	0.0074896	F ENT	0.0485061	F RCX	0.96415	FM NEO	0.0269295	FM ENT	0.0984304	FM RCX	0.96415	NEO ENT	0.754665	NEO RCX	0.0154672	ENT RCX	0.0700285
Bacteria_Deinococcus.Thermus_Deinococci_Deinococcales_Deinococcaceae_Deinococcus	0.0211	0.178795	F	16	FM	6	NEO	8	ENT	6	RCX	8	0.336	0.029	1.216	0.651	0.339	0.917	0.818	0.205	1.325	0.568	0.207	1.233	0.313	0.145	0.655	F FM	0.714438	F NEO	0.124283	F ENT	0.642738	F RCX	0.124283	FM NEO	0.402518	FM ENT	0.556015	FM RCX	0.124283	NEO ENT	0.124283	NEO RCX	0.00937568	ENT RCX	0.403317
Bacteria_Firmicutes_Bacilli_Bacillales_Listeriaceae_Listeria	0.00217	0.0388189	F	16	FM	6	NEO	8	ENT	6	RCX	8	0	0	0.06	0	0	3.38	0	0	0.051	0	0	0.026	0.42	0	33.304	F FM	0.951372	F NEO	0.274886	F ENT	0.0740595	F RCX	0.0729651	FM NEO	0.402088	FM ENT	0.132693	FM RCX	0.11699	NEO ENT	0.4192	NEO RCX	0.00922861	ENT RCX	0.00165938
Bacteria_Firmicutes_Bacilli_Bacillales_Staphylococcaceae_Staphylococcus	0.0482	0.252406	F	16	FM	6	NEO	8	ENT	6	RCX	8	15.993	5.515	35.401	6.387	4.509	26.636	13.36	1.839	19.042	8.649	6.445	39.945	9.732	2.303	32.259	F FM	0.11273	F NEO	0.143912	F ENT	0.143912	F RCX	0.11273	FM NEO	0.926108	FM ENT	0.926108	FM RCX	0.926108	NEO ENT	0.926108	NEO RCX	0.926108	ENT RCX	0.937763
Bacteria_Firmicutes_Bacilli_Lactobacillales_Aerococcaceae_Eremococcus	0.0486	0.252406	F	16	FM	6	NEO	8	ENT	6	RCX	8	0.156	0	0.472	0.078	0	0.247	0	0	0.292	0.109	0.025	0.263	0.048	0	0.283	F FM	0.355943	F NEO	0.0416549	F ENT	0.557354	F RCX	0.287825	FM NEO	0.557354	FM ENT	0.621127	FM RCX	0.824134	NEO ENT	0.349568	NEO RCX	0.557354	ENT RCX	0.557354
Bacteria_Firmicutes_Bacilli_Lactobacillales_Carnobacteriaceae_Alloiococcus	0.0352	0.217969	F	16	FM	6	NEO	8	ENT	6	RCX	8	0	0	0.024	0	0	0	0.128	0	3.82	0.021	0	0.052	0	0	0.036	F FM	0.202133	F NEO	0.228779	F ENT	0.624841	F RCX	0.228779	FM NEO	0.0709787	FM ENT	0.187011	FM RCX	0.687376	NEO ENT	0.624841	NEO RCX	0.0709787	ENT RCX	0.202133
Bacteria_Firmicutes_Bacilli_Lactobacillales_Lactobacillaceae_Lactobacillus	0.00129	0.0388189	F	16	FM	6	NEO	8	ENT	6	RCX	8	2.495	0.672	11.681	0.635	0.126	2.543	1.321	0.339	35.256	0.817	0.368	3.711	1.953	0.685	3.465	F FM	0.00425885	F NEO	0.115481	F ENT	0.00833143	F RCX	0.171671	FM NEO	0.238778	FM ENT	0.755497	FM RCX	0.171671	NEO ENT	0.342917	NEO RCX	0.755497	ENT RCX	0.238778
Bacteria_Firmicutes_Bacilli_Lactobacillales_Leuconostocaceae_Leuconostoc	0.0245	0.187833	F	16	FM	6	NEO	8	ENT	6	RCX	8	0.025	0	0.167	0.011	0	0.405	0.054	0.019	0.385	0.047	0.023	0.104	0.007	0	0.104	F FM	0.408393	F NEO	0.188158	F ENT	0.601292	F RCX	0.167536	FM NEO	0.110577	FM ENT	0.284024	FM RCX	0.601292	NEO ENT	0.513237	NEO RCX	0.0239623	ENT RCX	0.156014
Bacteria_Firmicutes_Clostridia_Clostridiales_Family.XI_Anaerococcus	0.0033	0.0461533	F	16	FM	6	NEO	8	ENT	6	RCX	8	0.69	0.183	2.352	0.262	0.062	0.858	0.331	0.175	1.187	0.589	0.323	4.115	0.208	0.021	0.673	F FM	0.0526492	F NEO	0.28204	F ENT	0.457103	F RCX	0.00284034	FM NEO	0.395684	FM ENT	0.284024	FM RCX	0.578266	NEO ENT	0.705138	NEO RCX	0.154267	ENT RCX	0.116714
Bacteria_Firmicutes_Clostridia_Clostridiales_Family.XI_Ezakiella	0.016	0.143111	F	16	FM	6	NEO	8	ENT	6	RCX	8	0.099	0	0.909	0.008	0	0.075	0.043	0	0.099	0.076	0.03	0.453	0.027	0	0.056	F FM	0.0472688	F NEO	0.344697	F ENT	0.951372	F RCX	0.0472688	FM NEO	0.344697	FM ENT	0.0800359	FM RCX	0.926108	NEO ENT	0.344697	NEO RCX	0.344697	ENT RCX	0.0800359
Bacteria_Firmicutes_Clostridia_Clostridiales_Family.XI_Finegoldia	0.00636	0.0787662	F	16	FM	6	NEO	8	ENT	6	RCX	8	0.796	0.146	2.448	0.295	0.104	1.061	0.173	0.047	0.996	0.258	0.081	1.878	0.179	0.016	0.382	F FM	0.193851	F NEO	0.0442049	F ENT	0.148431	F RCX	0.00845998	FM NEO	0.741196	FM ENT	0.839714	FM RCX	0.533002	NEO ENT	0.833593	NEO RCX	0.741196	ENT RCX	0.61804
Bacteria_Firmicutes_Clostridia_Clostridiales_Family.XI_Peptoniphilus	0.000725	0.0388189	F	16	FM	6	NEO	8	ENT	6	RCX	8	0.454	0.103	1.581	0.099	0.031	0.452	0.106	0.04	0.367	0.21	0.085	2.038	0.089	0	0.173	F FM	0.054846	F NEO	0.0285296	F ENT	0.191074	F RCX	0.000632749	FM NEO	0.928213	FM ENT	0.604441	FM RCX	0.406319	NEO ENT	0.575059	NEO RCX	0.406319	ENT RCX	0.191074
Bacteria_Firmicutes_Clostridia_Clostridiales_Lachnospiraceae_Blautia	0.0377	0.224804	F	16	FM	6	NEO	8	ENT	6	RCX	8	0.111	0	0.797	0.057	0	0.148	0.064	0	0.232	0.167	0.046	0.402	0.148	0.038	0.642	F FM	0.0508088	F NEO	0.143197	F ENT	0.629553	F RCX	0.629553	FM NEO	0.606269	FM ENT	0.171768	FM RCX	0.143197	NEO ENT	0.418836	NEO RCX	0.371373	ENT RCX	0.937763
Bacteria_Firmicutes_Clostridia_Clostridiales_Peptostreptococcaceae_Peptoclostridium	0.029	0.20286	F	16	FM	6	NEO	8	ENT	6	RCX	8	0.079	0.019	0.416	0.102	0.067	0.381	0.027	0	0.194	0.118	0.028	0.334	0.098	0.052	0.422	F FM	0.854836	F NEO	0.0153102	F ENT	0.854836	F RCX	0.854836	FM NEO	0.0869221	FM ENT	0.854836	FM RCX	0.854836	NEO ENT	0.160811	NEO RCX	0.0883521	ENT RCX	0.854836
Bacteria_Proteobacteria_Alphaproteobacteria_Rhodospirillales_Rhodospirillales.Incertae.Sedis_Candidatus.Alysiosphaera	0.0303	0.20286	F	16	FM	6	NEO	8	ENT	6	RCX	8	0.078	0	0.715	0.022	0	0.12	0.023	0	0.084	0.152	0.019	4.691	0.096	0	0.16	F FM	0.112929	F NEO	0.083463	F ENT	0.730844	F RCX	0.973108	FM NEO	0.910513	FM ENT	0.102493	FM RCX	0.160277	NEO ENT	0.083463	NEO RCX	0.102493	ENT RCX	0.730844
Bacteria_Proteobacteria_Alphaproteobacteria_Rickettsiales_Mitochondria_Betula.platyphylla	0.0151	0.143111	F	16	FM	6	NEO	8	ENT	6	RCX	8	0.171	0	1.8	0.041	0	0.844	0.026	0	0.163	0.198	0	0.443	0.813	0.082	4.903	F FM	0.379618	F NEO	0.103238	F ENT	0.529955	F RCX	0.221153	FM NEO	0.565348	FM ENT	0.736042	FM RCX	0.0942603	NEO ENT	0.438893	NEO RCX	0.011531	ENT RCX	0.11701
Bacteria_Proteobacteria_Betaproteobacteria_Burkholderiales_Comamonadaceae_Comamonas	0.00172	0.0388189	F	16	FM	6	NEO	8	ENT	6	RCX	8	0	0	0.11	0	0	0.288	0.232	0.047	1.821	0.167	0	0.391	0.023	0	0.093	F FM	0.997297	F NEO	0.00718984	F ENT	0.0463507	F RCX	0.997297	FM NEO	0.0221036	FM ENT	0.0842698	FM RCX	0.997297	NEO ENT	0.760287	NEO RCX	0.0136227	ENT RCX	0.0630729
Bacteria_Proteobacteria_Betaproteobacteria_Burkholderiales_Oxalobacteraceae_Massilia	0.0403	0.231725	F	16	FM	6	NEO	8	ENT	6	RCX	8	1.466	0.404	5.751	4.17	2.168	8.719	3.59	0.953	7.788	1.735	0.693	6.986	1.863	0.83	3.79	F FM	0.270558	F NEO	0.270558	F ENT	0.270558	F RCX	0.270558	FM NEO	0.861723	FM ENT	0.0731813	FM RCX	0.0731813	NEO ENT	0.0731813	NEO RCX	0.0731813	ENT RCX	0.861723
Bacteria_Proteobacteria_Gammaproteobacteria_Aeromonadales_Aeromonadaceae_Aeromonas	0.00807	0.092805	F	16	FM	6	NEO	8	ENT	6	RCX	8	0.033	0	1.146	0.025	0	0.131	0.187	0.047	0.445	0.117	0.045	0.615	0.022	0	0.127	F FM	0.244399	F NEO	0.106545	F ENT	0.284713	F RCX	0.201639	FM NEO	0.0286474	FM ENT	0.0819094	FM RCX	0.976042	NEO ENT	0.700969	NEO RCX	0.0255557	ENT RCX	0.0691844
Bacteria_Proteobacteria_Gammaproteobacteria_Alteromonadales_Shewanellaceae_Shewanella	0.00133	0.0388189	F	16	FM	6	NEO	8	ENT	6	RCX	8	0	0	0.068	0	0	0.736	0.119	0.014	0.848	0.101	0	0.158	0	0	0.046	F FM	0.962169	F NEO	0.0150615	F ENT	0.0448019	F RCX	0.461069	FM NEO	0.038746	FM ENT	0.0887873	FM RCX	0.56598	NEO ENT	0.803403	NEO RCX	0.00613905	ENT RCX	0.0161616
Bacteria_Proteobacteria_Gammaproteobacteria_Chromatiales_Chromatiaceae_Rheinheimera	0.00155	0.0388189	F	16	FM	6	NEO	8	ENT	6	RCX	8	0	0	0.035	0	0	0.091	0.072	0.019	0.428	0.077	0	0.843	0.013	0	0.11	F FM	0.929807	F NEO	0.00495151	F ENT	0.0268781	F RCX	0.493187	FM NEO	0.0204596	FM ENT	0.0557189	FM RCX	0.50474	NEO ENT	0.729676	NEO RCX	0.0557189	ENT RCX	0.18577

## Sheet: 3)_DUST_Sampling_date
Bacteria	Mann_Whitney p-value unadjusted	Mann_Whitney p-value adjusted	Group 1	N - group 1	Group 2	N - group 2	Median % - group 1	Min % - group 1	Max % - group 1	Median % - group 2	Min % - group 2	Max % - group 2
Bacteria_Actinobacteria_Actinobacteria_Micrococcales_Microbacteriaceae_Curtobacterium	1.05415e-05	0.000486852	5+6	20	7+8	24	0.086	0	0.319	0.328	0	2.354
Bacteria_Bacteroidetes_Cytophagia_Cytophagales_Cytophagaceae_Hymenobacter	1.20957e-05	0.000486852	5+6	20	7+8	24	0.453	0.103	0.903	1.001	0.281	4.295
Bacteria_Actinobacteria_Actinobacteria_Micrococcales_Sanguibacteraceae_Sanguibacter	6.91595e-06	0.000486852	5+6	20	7+8	24	0	0	0.68	0.07	0	0.491
Bacteria_Proteobacteria_Betaproteobacteria_Burkholderiales_Comamonadaceae_Variovorax	2.68096e-05	0.000863268	5+6	20	7+8	24	0.083	0	0.23	0.176	0.05	0.897
Bacteria_Actinobacteria_Actinobacteria_Kineosporiales_Kineosporiaceae_Kineococcus	3.45852e-05	0.000928036	5+6	20	7+8	24	0.043	0	0.151	0.132	0	0.417
Bacteria_Proteobacteria_Alphaproteobacteria_Rhizobiales_Methylobacteriaceae_Methylobacterium	9.11985e-05	0.00183537	5+6	20	7+8	24	0.439	0.097	0.767	0.854	0.308	5.355
Bacteria_Proteobacteria_Betaproteobacteria_Burkholderiales_Oxalobacteraceae_Massilia	9.11985e-05	0.00183537	5+6	20	7+8	24	0.749	0.312	2.728	1.959	0.701	6.246
Bacteria_Actinobacteria_Actinobacteria_Micrococcales_Microbacteriaceae_Rathayibacter	0.000114876	0.002055	5+6	20	7+8	24	0.054	0	0.147	0.159	0	0.746
Bacteria_Proteobacteria_Alphaproteobacteria_Rickettsiales_Mitochondria_Betula.platyphylla	0.000341777	0.00550262	5+6	20	7+8	24	0.215	0.021	0.924	0.038	0	2.762
Bacteria_Proteobacteria_Alphaproteobacteria_Rhizobiales_Rhizobiaceae_Rhizobium	0.000567963	0.00831292	5+6	20	7+8	24	0.184	0	0.493	0.467	0.123	1.782
Bacteria_Proteobacteria_Alphaproteobacteria_Sphingomonadales_Sphingomonadaceae_Sphingomonas	0.000838582	0.011251	5+6	20	7+8	24	1.079	0.41	3.016	1.891	0.85	8.301
Bacteria_Bacteroidetes_Sphingobacteriia_Sphingobacteriales_Sphingobacteriaceae_Pedobacter	0.00146529	0.0181471	5+6	20	7+8	24	0.132	0.041	0.36	0.3	0.053	1.807
Bacteria_Actinobacteria_Actinobacteria_Micrococcales_Microbacteriaceae_Clavibacter	0.00409428	0.0470843	5+6	20	7+8	24	0.041	0	0.142	0.088	0	0.519
Bacteria_Proteobacteria_Gammaproteobacteria_Enterobacteriales_Enterobacteriaceae_Arsenophonus	0.00608067	0.0652658	5+6	20	7+8	24	0.005	0	0.195	0.039	0	0.635
Bacteria_Proteobacteria_Gammaproteobacteria_Enterobacteriales_Enterobacteriaceae_Pantoea	0.00656681	0.0660785	5+6	20	7+8	24	0.241	0.107	0.548	0.512	0.075	3.604
Bacteria_Proteobacteria_Alphaproteobacteria_Rhodobacterales_Rhodobacteraceae_Paracocccus	0.00886905	0.0839951	5+6	20	7+8	24	0.862	0.209	6.227	0.585	0.119	4.033
Bacteria_Actinobacteria_Actinobacteria_Corynebacteriales_Nocardiaceae_Rhodococcus	0.0110303	0.0986602	5+6	20	7+8	24	0.091	0.024	0.245	0.168	0.027	3.34
Bacteria_Proteobacteria_Gammaproteobacteria_Xanthomonadales_Xanthomonadaceae_Stenotrophomonas	0.012713	0.107726	5+6	20	7+8	24	0.054	0	0.75	0.174	0.03	0.991
Bacteria_Actinobacteria_Actinobacteria_Micrococcales_Intrasporangiaceae_Janibacter	0.0136345	0.109758	5+6	20	7+8	24	0.19	0	0.612	0.096	0	0.314
Bacteria_Actinobacteria_Actinobacteria_Frankiales_Geodermatophilaceae_Modestobacter	0.0146131	0.112034	5+6	20	7+8	24	0.218	0.054	0.756	0.346	0.101	1.073
Bacteria_Actinobacteria_Actinobacteria_Micrococcales_Microbacteriaceae_Salinibacterium	0.0179198	0.125439	5+6	20	7+8	24	0.118	0	0.526	0.078	0	0.209
Bacteria_Proteobacteria_Alphaproteobacteria_Rhodospirillales_Acetobacteraceae_Roseomonas	0.0179198	0.125439	5+6	20	7+8	24	0.214	0.058	0.468	0.371	0.09	0.77
Bacteria_Actinobacteria_Acidimicrobiia_Acidimicrobiales_Acidimicrobiaceae_Illumatobacter	0.021847	0.138991	5+6	20	7+8	24	0.042	0	0.41	0	0	0.203
Bacteria_Proteobacteria_Alphaproteobacteria_Rhizobiales_Aurantimonadaceae_Aureimonas	0.021847	0.138991	5+6	20	7+8	24	0.046	0	0.179	0.091	0.016	0.937
Bacteria_Proteobacteria_Gammaproteobacteria_Pseudomonadales_Moraxellaceae_Psychrobacter	0.0233091	0.138991	5+6	20	7+8	24	0.118	0	1.088	0.042	0	0.363
Bacteria_Actinobacteria_Actinobacteria_Micrococcales_Intrasporangiaceae_Ornithinibacter	0.0233091	0.144337	5+6	20	7+8	24	0.034	0	0.318	0	0	0.243
Bacteria_Proteobacteria_Alphaproteobacteria_Rhizobiales_Methylobacteriaceae_Microvirga	0.0264831	0.152278	5+6	20	7+8	24	0.046	0	0.56	0.095	0	0.293
Bacteria_Actinobacteria_Actinobacteria_Micrococcales_Intrasporangiaceae_Phycicoccus	0.0319237	0.177231	5+6	20	7+8	24	0.033	0	1.966	0	0	0.171
Bacteria_Deinococcus.Thermus_Deinococci_Deinococcales_Deinococcaceae_Deinococcus	0.0339334	0.18211	5+6	20	7+8	24	0.208	0.057	0.619	0.433	0.015	0.938
Bacteria_Proteobacteria_Alphaproteobacteria_Rhizobiales_1174.901.12_uncultured.bacterium	0.0456335	0.229593	5+6	20	7+8	24	0.078	0.028	0.386	0.188	0	0.677
Bacteria_Proteobacteria_Gammaproteobacteria_Pasteurellales_Pasteurellaceae_Haemophilus	0.0456335	0.229593	5+6	20	7+8	24	0.198	0	1.15	0.095	0	0.383
Bacteria_Proteobacteria_Gammaproteobacteria_Alteromonadales_Shewanellaceae_Shewanella	0.0483328	0.235805	5+6	20	7+8	24	0	0	0.734	0.011	0	0.413
Bacteria_Actinobacteria_Actinobacteria_Micrococcales_Microbacteriaceae_Phycicola	1.93091e-07	3.10876e-05	5+6	20	7+8	24	0.094	0.024	0.288	0.33	0.053	2.36

## Sheet: 4)_DUST_Humidity
Bacteria	p-value unadjusted	p-value adjusted	Group 1	N - group 1	Group 2	N - group 2	Group 3	N - group 3	Group 4	N - group 4	Median % - group 1	Min % - group 1	Max % - group 1	Median % - group 2	Min % - group 2	Max % - group 2	Median % - group 3	Min % - group 3	Max % - group 3	Median % - group 4	Min % - group 4	Max % - group 4	Dunn test - Groups	Dunn test - p_value	Dunn test - Groups	Dunn test - p_value	Dunn test - Groups	Dunn test - p_value	Dunn test - Groups	Dunn test - p_value	Dunn test - Groups	Dunn test - p_value	Dunn test - Groups	Dunn test - p_value
Bacteria_Actinobacteria_Actinobacteria_Pseudonocardiales_Pseudonocardiaceae_Actinomycetospora	0.00389	0.3726	A	8	B	11	C	13	D	12	0.218	0	0.725	0.119	0	0.29	0.254	0	0.413	0.191	0.081	0.335	A B	0.136067	A C	0.783422	A D	0.147644	B C	0.136067	B D	0.00162052	C D	0.116243
Bacteria_Firmicutes_Bacilli_Bacillales_Planococcaceae_Planomicrobium	0.00827	0.3726	A	8	B	11	C	13	D	12	0.096	0	0.379	0.194	0	1.01	0.19	0	0.466	0.27	0.08	0.539	A B	0.0561248	A C	0.14918	A D	0.00542383	B C	0.389909	B D	0.37406	C D	0.10605
Bacteria_Actinobacteria_Actinobacteria_Frankiales_Nakamurellaceae_Nakamurella	0.00977	0.3726	A	8	B	11	C	13	D	12	0.414	0.038	1.377	0.167	0.031	0.358	0.278	0.117	0.599	0.343	0.113	1.022	A B	0.138364	A C	0.651672	A D	0.324796	B C	0.138364	B D	0.00497467	C D	0.138364
Bacteria_Actinobacteria_Actinobacteria_Micrococcales_Microbacteriaceae_Curtobacterium	0.0112	0.3726	A	8	B	11	C	13	D	12	0.179	0	0.437	0.163	0	0.839	0.305	0.064	1.468	0.313	0.082	3.053	A B	0.259239	A C	0.0716743	A D	0.00830275	B C	0.351573	B D	0.09553	C D	0.320028
Bacteria_Actinobacteria_Acidimicrobiia_Acidimicrobiales_Acidimicrobiaceae_uncultured	0.0128	0.3726	A	8	B	11	C	13	D	12	0.209	0.071	1.123	0.051	0	0.199	0.14	0	0.728	0.093	0	0.422	A B	0.0108341	A C	0.35	A D	0.149206	B C	0.0515622	B D	0.149206	C D	0.471197
Bacteria_Actinobacteria_Actinobacteria_Kineosporiales_Kineosporiaceae_Kineococcus	0.0165	0.3726	A	8	B	11	C	13	D	12	0.11	0.024	0.503	0.068	0	0.268	0.145	0	0.318	0.161	0.04	0.541	A B	0.249877	A C	0.805262	A D	0.249877	B C	0.249877	B D	0.00935461	C D	0.133053
Bacteria_Actinobacteria_Actinobacteria_Micrococcales_Sanguibacteraceae_Sanguibacter	0.0195	0.3726	A	8	B	11	C	13	D	12	0	0	0.135	0.049	0	0.277	0.07	0	1.071	0.128	0	0.685	A B	0.243187	A C	0.135017	A D	0.0125374	B C	0.536623	B D	0.135017	C D	0.243187
Bacteria_Proteobacteria_Gammaproteobacteria_Xanthomonadales_Xanthomonadaceae_Pseudoxanthomonas	0.0217	0.3726	A	8	B	11	C	13	D	12	0.168	0.041	0.413	0.101	0	0.282	0.091	0	1.316	0.03	0	0.309	A B	0.332742	A C	0.0899506	A D	0.0224234	B C	0.332742	B D	0.0899506	C D	0.332742
Bacteria_Bacteroidetes_Bacteroidia_Bacteroidales_Prevotellaceae_Prevotella.9	0.0219	0.3726	A	8	B	11	C	13	D	12	0.18	0.047	1.103	0.032	0	0.936	0.061	0	3.868	0.194	0	1.179	A B	0.0435409	A C	0.129376	A D	0.695895	B C	0.441969	B D	0.0435409	C D	0.15527
Bacteria_Actinobacteria_Thermoleophilia_Solirubrobacterales_480.2_uncultured.bacterium	0.0242	0.3726	A	8	B	11	C	13	D	12	0.258	0.09	0.705	0.07	0.027	0.325	0.142	0	0.45	0.09	0	0.706	A B	0.0239615	A C	0.127935	A D	0.0342205	B C	0.326254	B D	0.66139	C D	0.504775
Bacteria_Proteobacteria_Alphaproteobacteria_Sphingomonadales_Sphingomonadaceae_Sphingomonas	0.0286	0.3726	A	8	B	11	C	13	D	12	2.915	0.518	6.403	1.904	0.57	4.986	2.217	1.244	7.287	2.689	1.088	11.587	A B	0.87594	A C	0.87594	A D	0.0494446	B C	0.87594	B D	0.0494446	C D	0.0494446
Bacteria_Proteobacteria_Betaproteobacteria_Burkholderiales_Oxalobacteraceae_Massilia	0.0292	0.3726	A	8	B	11	C	13	D	12	1.269	0.83	3.534	1.722	0.404	6.916	2.843	0.759	7.538	3.487	0.755	8.719	A B	0.555054	A C	0.228606	A D	0.0397948	B C	0.406408	B D	0.0624188	C D	0.228606
Bacteria_Proteobacteria_Betaproteobacteria_Burkholderiales_Comamonadaceae_Comamonas	0.0302	0.3726	A	8	B	11	C	13	D	12	0.07	0	1.821	0.064	0	1.042	0.05	0	0.288	0	0	0.077	A B	0.855941	A C	0.861148	A D	0.0695984	B C	0.814159	B D	0.0395284	C D	0.0695984
Bacteria_Actinobacteria_Actinobacteria_Micrococcales_Microbacteriaceae_Clavibacter	0.0324	0.3726	A	8	B	11	C	13	D	12	0.074	0	0.283	0.098	0	0.302	0.092	0	0.501	0.132	0	0.673	A B	0.757756	A C	0.478752	A D	0.0423615	B C	0.549093	B D	0.0423615	C D	0.144089
Bacteria_Bacteroidetes_Flavobacteriia_Flavobacteriales_Flavobacteriaceae_Empedobacter	0.0356	0.382107	A	8	B	11	C	13	D	12	0.031	0	0.427	0.025	0	1.142	0.031	0	0.371	0	0	0.054	A B	0.512168	A C	0.87951	A D	0.0479668	B C	0.512168	B D	0.181588	C D	0.0479668
Bacteria_Actinobacteria_Actinobacteria_Pseudonocardiales_Pseudonocardiaceae_Pseudonocardia	0.0417	0.411444	A	8	B	11	C	13	D	12	0.449	0.093	1.854	0.319	0.071	0.493	0.344	0.127	1.009	0.356	0.108	0.907	A B	0.107695	A C	0.593534	A D	0.733012	B C	0.205979	B D	0.0405525	C D	0.371771
Bacteria_Actinobacteria_Actinobacteria_Micrococcales_Microbacteriaceae_Phycicola	0.045	0.411444	A	8	B	11	C	13	D	12	0.233	0.03	0.439	0.332	0.043	1.721	0.371	0.076	1.813	0.395	0.133	3.294	A B	0.364686	A C	0.326522	A D	0.0381196	B C	0.852411	B D	0.168055	C D	0.168055
Bacteria_Deinococcus.Thermus_Deinococci_Deinococcales_Trueperaceae_Truepera	0.046	0.411444	A	8	B	11	C	13	D	12	0.096	0	0.374	0.178	0.009	0.255	0.141	0.07	0.518	0.165	0.054	0.662	A B	0.177583	A C	0.196185	A D	0.0299899	B C	0.744746	B D	0.398911	C D	0.268505
Bacteria_Proteobacteria_Alphaproteobacteria_Rhizobiales_Methylobacteriaceae_Methylobacterium	0.0488	0.413516	A	8	B	11	C	13	D	12	0.802	0.122	1.151	0.969	0.322	7.892	1.05	0.441	1.824	1.19	0.409	3.816	A B	0.249799	A C	0.268755	A D	0.0365081	B C	0.684275	B D	0.268755	C D	0.23386

## Sheet: 5)_DUST_Temperature
Bacteria	p-value unadjusted	p-value adjusted	Group 1	N - group 1	Group 2	N - group 2	Group 3	N - group 3	Group 4	N - group 4	Median % - group 1	Min % - group 1	Max % - group 1	Median % - group 2	Min % - group 2	Max % - group 2	Median % - group 3	Min % - group 3	Max % - group 3	Median % - group 4	Min % - group 4	Max % - group 4	Dunn test - Groups	Dunn test - p_value	Dunn test - Groups	Dunn test - p_value	Dunn test - Groups	Dunn test - p_value	Dunn test - Groups	Dunn test - p_value	Dunn test - Groups	Dunn test - p_value	Dunn test - Groups	Dunn test - p_value
Bacteria_Firmicutes_Bacilli_Lactobacillales_Carnobacteriaceae_Alloiococcus	0.00118	0.18998	A	7	B	11	C	16	D	10	0	0	0.015	0	0	0.024	0	0	1.439	0.047	0	3.82	A B	0.671932	A C	0.581743	A D	0.0406877	B C	0.671932	B D	0.00519751	C D	0.00084427
Bacteria_Proteobacteria_Alphaproteobacteria_Rhizobiales_Bradyrhizobiaceae_Bosea	0.00628	0.448224	A	7	B	11	C	16	D	10	0.102	0.086	0.22	0.022	0	0.165	0.077	0	0.344	0.064	0	1.501	A B	0.00611611	A C	0.0923008	A D	0.0150881	B C	0.120644	B D	0.63739	C D	0.281942
Bacteria_Actinobacteria_Thermoleophilia_Solirubrobacterales_Solirubrobacteraceae_Solirubrobacter	0.0109	0.448224	A	7	B	11	C	16	D	10	0.288	0.085	0.358	0.222	0.049	0.972	0.376	0	1.208	0.173	0	0.3	A B	0.928353	A C	0.855304	A D	0.0175811	B C	0.855304	B D	0.0175811	C D	0.0175811
Bacteria_Proteobacteria_Gammaproteobacteria_Chromatiales_Chromatiaceae_Rheinheimera	0.0172	0.448224	A	7	B	11	C	16	D	10	0	0	0.034	0	0	0.035	0.031	0	0.428	0.061	0	0.843	A B	0.911752	A C	0.0813456	A D	0.0547411	B C	0.0731665	B D	0.0547411	C D	0.564506
Bacteria_Bacteroidetes_Flavobacteriia_Flavobacteriales_Flavobacteriaceae_Empedobacter	0.0203	0.448224	A	7	B	11	C	16	D	10	0.004	0	0.044	0	0	0.021	0.028	0	0.439	0.114	0	1.142	A B	0.636505	A C	0.308574	A D	0.0812239	B C	0.0812239	B D	0.0252487	C D	0.31892
Bacteria_Proteobacteria_Gammaproteobacteria_Xanthomonadales_Xanthomonadaceae_Pseudoxanthomonas	0.0244	0.448224	A	7	B	11	C	16	D	10	0.104	0.029	0.309	0.029	0	0.103	0.094	0	1.316	0.123	0	0.413	A B	0.0375977	A C	0.600746	A D	0.894076	B C	0.0526496	B D	0.0375977	C D	0.600746
Bacteria_Proteobacteria_Betaproteobacteria_Burkholderiales_Comamonadaceae_Comamonas	0.0292	0.448224	A	7	B	11	C	16	D	10	0	0	0.134	0	0	0.11	0.023	0	1.821	0.09	0	0.631	A B	0.698864	A C	0.511246	A D	0.0368231	B C	0.638745	B D	0.0368231	C D	0.0701586
Bacteria_Actinobacteria_Acidimicrobiia_Acidimicrobiales_uncultured_uncultured.bacterium	0.0309	0.448224	A	7	B	11	C	16	D	10	0.084	0.012	0.272	0.062	0	0.491	0.09	0	0.464	0.047	0	0.103	A B	0.388369	A C	0.857575	A D	0.0499403	B C	0.388369	B D	0.215483	C D	0.0385305
Bacteria_Actinobacteria_Actinobacteria_Pseudonocardiales_Pseudonocardiaceae_Pseudonocardia	0.0322	0.448224	A	7	B	11	C	16	D	10	0.344	0.194	0.493	0.336	0.108	0.907	0.457	0.071	1.854	0.299	0.074	0.543	A B	0.87043	A C	0.923018	A D	0.0736178	B C	0.87043	B D	0.0736178	C D	0.0313307
Bacteria_Actinobacteria_Thermoleophilia_Gaiellales_Gaiellaceae_Gaiella	0.0342	0.448224	A	7	B	11	C	16	D	10	0.101	0	0.487	0.1	0	0.464	0.111	0	0.592	0.051	0	0.147	A B	0.857575	A C	0.857575	A D	0.0577684	B C	0.857575	B D	0.0577684	C D	0.0485554
Bacteria_Proteobacteria_Gammaproteobacteria_Aeromonadales_Aeromonadaceae_Aeromonas	0.0399	0.448224	A	7	B	11	C	16	D	10	0.022	0	0.051	0.051	0	1.146	0.048	0	0.445	0.155	0.044	0.615	A B	0.260123	A C	0.306083	A D	0.0342034	B C	0.716124	B D	0.214069	C D	0.107134
Bacteria_Proteobacteria_Gammaproteobacteria_Enterobacteriales_Enterobacteriaceae_Escherichia.Shigella	0.0463	0.448224	A	7	B	11	C	16	D	10	0.032	0	0.099	0.018	0	0.362	0.079	0.011	1.131	0.067	0	0.248	A B	0.857282	A C	0.0762854	A D	0.631823	B C	0.0762854	B D	0.631823	C D	0.214729
Bacteria_Actinobacteria_Actinobacteria_Frankiales_Nakamurellaceae_Nakamurella	0.0479	0.448224	A	7	B	11	C	16	D	10	0.205	0.119	0.33	0.356	0.113	1.022	0.337	0.031	1.377	0.201	0.076	0.571	A B	0.153762	A C	0.418997	A D	0.571091	B C	0.418997	B D	0.0565101	C D	0.153762
Bacteria_Proteobacteria_Alphaproteobacteria_Rhizobiales_1174.901.12_uncultured.bacterium	0.0484	0.448224	A	7	B	11	C	16	D	10	0.297	0.089	0.481	0.339	0	0.878	0.136	0.039	0.799	0.24	0.117	0.589	A B	0.676021	A C	0.0898918	A D	0.613229	B C	0.0898918	B D	0.676021	C D	0.195436

## Sheet: 6)_NASO_morn_Group
ENT Morning vs. NEO Morning
Bacteria	Kruskal-Wallis ANOVA p-value unadjusted	Kruskal-Wallis ANOVA p-value adjusted	p-value dunn test	Group 1	N - group 1	Group 2	N - group 2	Median % - group 1	Min % - group 1	Max % - group 1	Median % - group 2	Min % - group 2	Max % - group 2
Bacteria_Bacteroidetes_Bacteroidia_Bacteroidales_Rikenellaceae_Alistipes	0.0152	0.07912	0.0125747	ENT	6	NEO	8	0.002	0	0.029	0	0	0.05
Bacteria_Firmicutes_Bacilli_Lactobacillales_Carnobacteriaceae_Dolosigranulum	0.0162	0.07912	0.0215759	ENT	6	NEO	8	0	0	0.005	0	0	0
Bacteria_Firmicutes_Clostridia_Clostridiales_Ruminococcaceae_Ruminiclostridium.9	0.00118	0.0461643	0.026235	ENT	6	NEO	8	0	0	0.349	0.939	0.005	2.418
Bacteria_Firmicutes_Clostridia_Clostridiales_Peptococcaceae_uncultured	0.00383	0.0509833	0.0298111	ENT	6	NEO	8	0	0	0.073	0.247	0	0.623
Bacteria_Actinobacteria_Actinobacteria_Micrococcales_Microbacteriaceae_Phycicola	0.0107	0.0769062	0.0298111	ENT	6	NEO	8	0	0	0.065	0	0	0
Bacteria_Bacteroidetes_Flavobacteriia_Flavobacteriales_Flavobacteriaceae_Cloacibacterium	0.0126	0.07912	0.0419211	ENT	6	NEO	8	0	0	0.065	0	0	0.05
Bacteria_Firmicutes_Bacilli_Bacillales_Staphylococcaceae_Staphylococcus	0.0126	0.07912	0.0419211	ENT	6	NEO	8	39.391	0.219	74.5	3.631	1.264	85.356
ENT Morning vs. RCX Morning
Bacteria	Kruskal-Wallis ANOVA p-value unadjusted	Kruskal-Wallis ANOVA p-value adjusted	p-value dunn test	Group 1	N - group 1	Group 2	N - group 2	Median % - group 1	Min % - group 1	Max % - group 1	Median % - group 2	Min % - group 2	Max % - group 2
Bacteria_Bacteroidetes_Bacteroidia_Bacteroidales_Prevotellaceae_Prevotellaceae.NK3B31.group	0.000461	0.0461643	0.0222977	ENT	6	RCX	8	0.024	0	4.706	0	0	0
Bacteria_Proteobacteria_Gammaproteobacteria_Pseudomonadales_Moraxellaceae_Moraxella	0.0069	0.0529	0.0245923	ENT	6	RCX	8	0	0	0.068	0.088	0	0.923
Bacteria_Firmicutes_Bacilli_Bacillales_Bacillaceae_Bacillus	0.0164	0.07912	0.0317536	ENT	6	RCX	8	0	0	0	0.006	0	0.752
NEO Morning vs. RCX Morning
Bacteria	Kruskal-Wallis ANOVA p-value unadjusted	Kruskal-Wallis ANOVA p-value adjusted	p-value dunn test	Group 1	N - group 1	Group 2	N - group 2	Median % - group 1	Min % - group 1	Max % - group 1	Median % - group 2	Min % - group 2	Max % - group 2
Bacteria_Bacteroidetes_Bacteroidia_Bacteroidales_Prevotellaceae_Prevotellaceae.NK3B31.group	0.000461	0.0461643	0.000354422	NEO	8	RCX	8	4.253	0.004	15.187	0	0	0
Bacteria_Firmicutes_Clostridia_Clostridiales_Lachnospiraceae_Lachnospiraceae.UCG.001	0.0013	0.0461643	0.000887384	NEO	8	RCX	8	0.665	0	4.228	0	0	0
Bacteria_Firmicutes_Clostridia_Clostridiales_Ruminococcaceae_Ruminiclostridium.9	0.00118	0.0461643	0.00102899	NEO	8	RCX	8	0.939	0.005	2.418	0	0	0
Bacteria_Firmicutes_Clostridia_Clostridiales_Lachnospiraceae_Lachnospiraceae.NK4A136.group	0.00187	0.0461643	0.00119151	NEO	8	RCX	8	2.986	0.005	13.977	0	0	0.008
Bacteria_Proteobacteria_Betaproteobacteria_Burkholderiales_Burkholderiaceae_Burkholderia	0.00216	0.0461643	0.00137778	NEO	8	RCX	8	0	0	0.019	0	0	0.11
Bacteria_Verrucomicrobia_Verrucomicrobiae_Verrucomicrobiales_Verrucomicrobiaceae_Akkermansia	0.00247	0.0461643	0.00159095	NEO	8	RCX	8	0.355	0	0.997	0	0	0
Bacteria_Bacteroidetes_Bacteroidia_Bacteroidales_Prevotellaceae_Prevotellaceae.Ga6A1.group	0.00281	0.0461643	0.00183453	NEO	8	RCX	8	0.523	0	3.16	0	0	0
Bacteria_Proteobacteria_Alphaproteobacteria_Sphingomonadales_Sphingomonadaceae_Novosphingobium	0.00399	0.0509833	0.0027893	NEO	8	RCX	8	0	0	0	0	0	0.432
Bacteria_Firmicutes_Clostridia_Clostridiales_Ruminococcaceae_uncultured	0.00471	0.0529	0.00319848	NEO	8	RCX	8	0.724	0	2.121	0	0	0
Bacteria_Firmicutes_Clostridia_Clostridiales_Ruminococcaceae_Oscillibacter	0.00513	0.0529	0.0036626	NEO	8	RCX	8	0.345	0	1.922	0	0	0
Bacteria_Bacteroidetes_Bacteroidia_Bacteroidales_Prevotellaceae_Prevotellaceae.UCG.001	0.00605	0.0529	0.00418824	NEO	8	RCX	8	1.463	0	5.952	0	0	0.053
Bacteria_Firmicutes_Clostridia_Clostridiales_Peptococcaceae_uncultured	0.00383	0.0509833	0.00418824	NEO	8	RCX	8	0.247	0	0.623	0	0	0
Bacteria_Firmicutes_Bacilli_Bacillales_Staphylococcaceae_Macrococcus	0.00621	0.0529	0.00478268	NEO	8	RCX	8	0	0	0.015	0	0	0.5
Bacteria_Bacteroidetes_Bacteroidia_Bacteroidales_Bacteroidales.S24.7.group_uncultured.bacterium	0.00685	0.0529	0.00478268	NEO	8	RCX	8	3.642	0	22.939	0	0	0.016
Bacteria_Proteobacteria_Gammaproteobacteria_Pseudomonadales_Moraxellaceae_Moraxella	0.0069	0.0529	0.0103017	NEO	8	RCX	8	0.012	0	0.128	0.088	0	0.923
Bacteria_Proteobacteria_Alphaproteobacteria_Rhodobacterales_Rhodobacteraceae_Rubellimicrobium	0.0154	0.07912	0.0116508	NEO	8	RCX	8	0	0	0.077	0	0	0.469
Bacteria_Actinobacteria_Actinobacteria_Micrococcales_Microbacteriaceae_Pseudoclavibacter	0.0169	0.07912	0.014841	NEO	8	RCX	8	0	0	0	0	0	0.071
Bacteria_Bacteroidetes_Flavobacteriia_Flavobacteriales_Flavobacteriaceae_Cloacibacterium	0.0126	0.07912	0.0167157	NEO	8	RCX	8	0	0	0.05	0	0	0.686
Bacteria_Firmicutes_Bacilli_Bacillales_Staphylococcaceae_Staphylococcus	0.0126	0.07912	0.0167157	NEO	8	RCX	8	3.631	1.264	85.356	36.066	2.803	99.923
Bacteria_Actinobacteria_Actinobacteria_Micrococcales_Microbacteriaceae_Phycicola	0.0107	0.0769062	0.0167157	NEO	8	RCX	8	0	0	0	0	0	0.09
Bacteria_Actinobacteria_Actinobacteria_Propionibacteriales_Nocardioidaceae_Nocardioides	0.0151	0.07912	0.0188015	NEO	8	RCX	8	0	0	0.17	0.051	0	0.425
Bacteria_Firmicutes_Clostridia_Clostridiales_Ruminococcaceae_Ruminococcus.1	0.0172	0.07912	0.0188015	NEO	8	RCX	8	0.29	0	1.325	0	0	0
Bacteria_Proteobacteria_Betaproteobacteria_Burkholderiales_Alcaligenaceae_Parasutterella	0.0238	0.105269	0.0188015	NEO	8	RCX	8	0.454	0	2.12	0	0	0
Bacteria_Firmicutes_Bacilli_Lactobacillales_Carnobacteriaceae_Dolosigranulum	0.0162	0.07912	0.0215759	NEO	8	RCX	8	0	0	0	0	0	27.455
Bacteria_Firmicutes_Bacilli_Bacillales_Bacillaceae_Bacillus	0.0164	0.07912	0.0296858	NEO	8	RCX	8	0	0	0.073	0.006	0	0.752
Bacteria_Actinobacteria_Actinobacteria_Micrococcales_Micrococcaceae_Micrococcus	0.0335	0.128417	0.0296858	NEO	8	RCX	8	0	0	0.098	0	0	2.677
Bacteria_Firmicutes_Clostridia_Clostridiales_Lachnospiraceae_Incertae.Sedis	0.046	0.155588	0.0412223	NEO	8	RCX	8	0.108	0	0.299	0	0	0
Bacteria_Bacteroidetes_Sphingobacteriia_Sphingobacteriales_Sphingobacteriaceae_Mucilaginibacter	0.0404	0.149871	0.0412223	NEO	8	RCX	8	0	0	0.032	0	0	1.046
Bacteria_Firmicutes_Clostridia_Clostridiales_Lachnospiraceae_uncultured	0.0325	0.128417	0.0412223	NEO	8	RCX	8	0.863	0	4.116	0	0	0.196
Bacteria_Firmicutes_Clostridia_Clostridiales_Ruminococcaceae_Ruminococcaceae.UCG.003	0.0286	0.121815	0.0458657	NEO	8	RCX	8	0.154	0	0.797	0	0	0

## Sheet: 7)_NASO_aft_Group
ENT Afternoon vs. NEO Afternoon
Bacteria	Kruskal-Wallis ANOVA p-value unadjusted	Kruskal-Wallis ANOVA p-value adjusted	p-value dunn test	Group 1	N - group 1	Group 2	N - group 2	Median % - group 1	Min % - group 1	Max % - group 1	Median % - group 2	Min % - group 2	Max % - group 2
Bacteria_Planctomycetes_Planctomycetacia_Planctomycetales_Planctomycetaceae_Singulisphaera	0.00359	0.110975	0.00663473	ENT	5	NEO	8	0	0	0.057	0	0	0
Bacteria_Bacteroidetes_Bacteroidia_Bacteroidales_Prevotellaceae_Prevotella.2	0.00299	0.110975	0.0154534	ENT	5	NEO	8	0	0	5.502	0	0	0.003
Bacteria_Bacteroidetes_Bacteroidia_Bacteroidales_Porphyromonadaceae_Porphyromonas	0.0146	0.1679	0.0225714	ENT	5	NEO	8	0	0	6.289	0	0	0
Bacteria_Firmicutes_Clostridia_Clostridiales_Ruminococcaceae_Ruminococcaceae.UCG.003	0.0178	0.170583	0.0248698	ENT	5	NEO	8	0	0	0.19	0.42	0	1.253
Bacteria_Proteobacteria_Epsilonproteobacteria_Campylobacterales_Campylobacteraceae_Campylobacter	0.00911	0.117556	0.0458504	ENT	5	NEO	8	0	0	1.244	0	0	0.003
NEO Afternoon vs. RCX Afternoon
Bacteria	Kruskal-Wallis ANOVA p-value unadjusted	Kruskal-Wallis ANOVA p-value adjusted	p-value dunn test	Group 1	N - group 1	Group 2	N - group 2	Median % - group 1	Min % - group 1	Max % - group 1	Median % - group 2	Min % - group 2	Max % - group 2
Bacteria_Proteobacteria_Alphaproteobacteria_Rhizobiales_Methylobacteriaceae_Methylobacterium	0.000468	0.05382	0.000278911	NEO	8	RCX	8	0	0	0.011	0.023	0	0.419
Bacteria_Actinobacteria_Actinobacteria_Frankiales_uncultured_uncultured.actinobacterium	0.00421	0.110975	0.00286076	NEO	8	RCX	8	0	0	0	0	0	0.346
Bacteria_Firmicutes_Clostridia_Clostridiales_Family.XI_Parvimonas	0.00547	0.110975	0.00380179	NEO	8	RCX	8	0	0	0	0	0	2.158
Bacteria_Fusobacteria_Fusobacteriia_Fusobacteriales_Fusobacteriaceae_Fusobacterium	0.00579	0.110975	0.00437272	NEO	8	RCX	8	0	0	0.017	0	0	0.957
Bacteria_Bacteroidetes_Bacteroidia_Bacteroidales_Prevotellaceae_Prevotella.2	0.00299	0.110975	0.00502176	NEO	8	RCX	8	0	0	0.003	0	0	0.101
Bacteria_Firmicutes_Clostridia_Clostridiales_Lachnospiraceae_Lachnospiraceae.NK4A136.group	0.0092	0.117556	0.0065931	NEO	8	RCX	8	3.766	0.02	12.841	0	0	3.937
Bacteria_Proteobacteria_Betaproteobacteria_Burkholderiales_Burkholderiaceae_Burkholderia	0.00789	0.117556	0.0075374	NEO	8	RCX	8	0	0	0.01	0	0	0.856
Bacteria_Proteobacteria_Epsilonproteobacteria_Campylobacterales_Campylobacteraceae_Campylobacter	0.00911	0.117556	0.0111605	NEO	8	RCX	8	0	0	0.003	0	0	0.178
Bacteria_Planctomycetes_Planctomycetacia_Planctomycetales_Planctomycetaceae_Singulisphaera	0.00359	0.110975	0.0148788	NEO	8	RCX	8	0	0	0	0	0	0
Bacteria_Actinobacteria_Actinobacteria_Actinomycetales_Actinomycetaceae_Actinomyces	0.0177	0.170583	0.0163032	NEO	8	RCX	8	0	0	0.042	0.002	0	1.64
Bacteria_Proteobacteria_Betaproteobacteria_Neisseriales_Neisseriaceae_Neisseria	0.0222	0.196385	0.0184431	NEO	8	RCX	8	0	0	0.091	0	0	1.458
Bacteria_Bacteroidetes_Bacteroidia_Bacteroidales_Bacteroidales.S24.7.group_uncultured.bacterium	0.0254	0.208643	0.0208327	NEO	8	RCX	8	8.205	0.009	14.945	0	0	7.008
Bacteria_Bacteroidetes_Bacteroidia_Bacteroidales_Porphyromonadaceae_Porphyromonas	0.0146	0.1679	0.0225714	NEO	8	RCX	8	0	0	0	0	0	0.054
Bacteria_Firmicutes_Clostridia_Clostridiales_Ruminococcaceae_Ruminococcaceae.UCG.003	0.0178	0.170583	0.0248698	NEO	8	RCX	8	0.42	0	1.253	0	0	0.366
Bacteria_Proteobacteria_Alphaproteobacteria_Sphingomonadales_Sphingomonadaceae_Novosphingobium	0.0318	0.228563	0.0297576	NEO	8	RCX	8	0	0	0.155	0	0	0.049
Bacteria_Firmicutes_Bacilli_Lactobacillales_Carnobacteriaceae_Granulicatella	0.0318	0.228563	0.0297576	NEO	8	RCX	8	0	0	0.202	0	0	1.731
Bacteria_Bacteroidetes_Bacteroidia_Bacteroidales_Prevotellaceae_Prevotellaceae.Ga6A1.group	0.0436	0.275521	0.0374634	NEO	8	RCX	8	1.335	0	3.722	0	0	1.013
Bacteria_Bacteroidetes_Bacteroidia_Bacteroidales_Prevotellaceae_Prevotellaceae.NK3B31.group	0.0476	0.275521	0.0468866	NEO	8	RCX	8	5.634	0	10.669	0	0	5.661
ENT Afternoon vs. RCX Afternoon
Bacteria	Kruskal-Wallis ANOVA p-value unadjusted	Kruskal-Wallis ANOVA p-value adjusted	p-value dunn test	Group 1	N - group 1	Group 2	N - group 2	Median % - group 1	Min % - group 1	Max % - group 1	Median % - group 2	Min % - group 2	Max % - group 2
No significantly different bacterial genera	> 0.05	-	-	-	-	-	-	-	-	-	-	-	-

## Sheet: 8)_NASO_mor_aft_NEO
Bacteria	Wilcoxon paired test p-value unadjusted	Wilcoxon paired test p-value adjusted	Group 1	N - group 1	Group 2	N - group 2	Median % - group 1	Min % - group 1	Max % - group 1	Median % - group 2	Min % - group 2	Max % - group 2
Bacteria_Firmicutes_Negativicutes_Selenomonadales_Veillonellaceae_Veillonella	0.0078125	0.748697916666667	Afternoon	8	Morning	8	0.013	0	0.349	0.139	0	0.976
Bacteria_Proteobacteria_Alphaproteobacteria_Rhizobiales_Methylobacteriaceae_Methylobacterium	0.0234375	0.748697916666667	Afternoon	8	Morning	8	0	0	0.011	0.004	0	0.178
Bacteria_Proteobacteria_Betaproteobacteria_Burkholderiales_Burkholderiaceae_Lautropia	0.0234375	0.748697916666667	Afternoon	8	Morning	8	0	0	0.082	0.009	0	0.256
Bacteria_Actinobacteria_Actinobacteria_Corynebacteriales_Corynebacteriaceae_uncultured	0.0390625	0.748697916666667	Afternoon	8	Morning	8	1.062	0.009	16.098	0.144	0	2.329
Bacteria_Bacteroidetes_Sphingobacteriia_Sphingobacteriales_Sphingobacteriaceae_Mucilaginibacter	0.0390625	0.748697916666667	Afternoon	8	Morning	8	0.018	0	0.113	0	0	0.03
Bacteria_Proteobacteria_Betaproteobacteria_Neisseriales_Neisseriaceae_Neisseria	0.0390625	0.748697916666667	Afternoon	8	Morning	8	0	0	0.082	0.027	0	0.547

## Sheet: 9)_NASO_mor_aft_RCX
Bacteria	Wilcoxon paired test p-value unadjusted	Wilcoxon paired test p-value adjusted	Group 1	N - group 1	Group 2	N - group 2	Median % - group 1	Min % - group 1	Max % - group 1	Median % - group 2	Min % - group 2	Max % - group 2
Bacteria_Firmicutes_Clostridia_Clostridiales_Family.XI_Parvimonas	0.015625	0.598958	Afternoon	8	Morning	8	0	0	1.985	0	0	0
Bacteria_Proteobacteria_Gammaproteobacteria_Pseudomonadales_Moraxellaceae_Moraxella	0.0390625	0.598958	Afternoon	8	Morning	8	0	0	0.063	0.086	0	0.852

## Sheet: 10)_NASO_mor_Sampling_date
Bacteria	Mann_Whitney p-value unadjusted	Mann_Whitney p-value adjusted	Group 1	N - group 1	Group 2	N - group 2	Median % - group 1	Min % - group 1	Max % - group 1	Median % - group 2	Min % - group 2	Max % - group 2
Bacteria_Actinobacteria_Actinobacteria_Frankiales_uncultured_uncultured.actinobacterium	0.0358279	0.195824	5+6	10	7+8	12	0	0	0	0	0	0.154
Bacteria_Actinobacteria_Actinobacteria_Micrococcales_Microbacteriaceae_Phycicola	0.00343619	0.121807	5+6	10	7+8	12	0	0	0.083	0	0	0.082
Bacteria_Actinobacteria_Actinobacteria_Micrococcales_Microbacteriaceae_Pseudoclavibacter	0.0111529	0.121807	5+6	10	7+8	12	0	0	0.066	0	0	0.046
Bacteria_Bacteroidetes_Bacteroidia_Bacteroidales_Bacteroidaceae_Bacteroides	0.0425704	0.222527	5+6	10	7+8	12	0	0	2.013	0.355	0.1	2.305
Bacteria_Bacteroidetes_Bacteroidia_Bacteroidales_Porphyromonadaceae_Porphyromonas	0.0111529	0.121807	5+6	10	7+8	12	0	0	0.173	0	0	0.089
Bacteria_Bacteroidetes_Bacteroidia_Bacteroidales_Prevotellaceae_Alloprevotella	0.0425704	0.203983	5+6	10	7+8	12	0	0	1.004	0.357	0	5.034
Bacteria_Bacteroidetes_Bacteroidia_Bacteroidales_Prevotellaceae_Prevotella.2	0.00442901	0.121807	5+6	10	7+8	12	0	0	0.123	0	0	0
Bacteria_Bacteroidetes_Bacteroidia_Bacteroidales_Prevotellaceae_Prevotellaceae.NK3B31.group	0.0425704	0.203983	5+6	10	7+8	12	0	0	3.233	1.758	0	14.21
Bacteria_Bacteroidetes_Bacteroidia_Bacteroidales_Prevotellaceae_Prevotellaceae.UCG.001	0.0168995	0.138817	5+6	10	7+8	12	0	0	1.189	0.864	0	5.569
Bacteria_Bacteroidetes_Sphingobacteriia_Sphingobacteriales_Sphingobacteriaceae_Mucilaginibacter	0.02058	0.147919	5+6	10	7+8	12	0	0	0.848	0	0	0.032
Bacteria_Firmicutes_Bacilli_Bacillales_Staphylococcaceae_Staphylococcus	0.000207223	0.0238307	5+6	10	7+8	12	73.002	17.06	99.426	3.164	0.218	44.466
Bacteria_Firmicutes_Bacilli_Lactobacillales_Carnobacteriaceae_Granulicatella	0.0358279	0.195824	5+6	10	7+8	12	0	0	0.051	0	0	0.073
Bacteria_Firmicutes_Bacilli_Lactobacillales_Streptococcaceae_Streptococcus	0.0137695	0.138817	5+6	10	7+8	12	0	0	0.322	0.762	0	61.471
Bacteria_Firmicutes_Clostridia_Clostridiales_Family.XI_Parvimonas	0.00895699	0.121807	5+6	10	7+8	12	0	0	0.068	0	0	0.038
Bacteria_Firmicutes_Clostridia_Clostridiales_Family.XIII_.Eubacterium..nodatum.group	0.0137695	0.131958	5+6	10	7+8	12	0	0	0.034	0	0	0.051
Bacteria_Firmicutes_Clostridia_Clostridiales_Lachnospiraceae_Lachnospiraceae.NK4A136.group	0.0425704	0.203983	5+6	10	7+8	12	0	0	2.918	0.811	0	13.649
Bacteria_Firmicutes_Clostridia_Clostridiales_Lachnospiraceae_Lachnospiraceae.UCG.001	0.0358279	0.195824	5+6	10	7+8	12	0	0	0.635	0.41	0	4.129
Bacteria_Firmicutes_Clostridia_Clostridiales_Lachnospiraceae_uncultured	0.02058	0.147919	5+6	10	7+8	12	0	0	0.894	0.176	0	4.019
Bacteria_Firmicutes_Clostridia_Clostridiales_Ruminococcaceae_Ruminiclostridium	0.00895699	0.121807	5+6	10	7+8	12	0	0	0.06	0	0	0.226
Bacteria_Firmicutes_Clostridia_Clostridiales_Ruminococcaceae_Ruminiclostridium.5	0.00714456	0.121807	5+6	10	7+8	12	0	0	0.055	0	0	0.043
Bacteria_Proteobacteria_Betaproteobacteria_Neisseriales_Neisseriaceae_uncultured	0.0137695	0.131958	5+6	10	7+8	12	0	0	0.318	0.343	0.003	3.931
Bacteria_Proteobacteria_Deltaproteobacteria_Myxococcales_BIrii41_uncultured.bacterium	0.0249163	0.168551	5+6	10	7+8	12	0	0	0.014	0	0	0.055
Bacteria_Proteobacteria_Epsilonproteobacteria_Campylobacterales_Campylobacteraceae_Campylobacter	0.0425704	0.195824	5+6	10	7+8	12	0	0	0.161	0	0	0.064
Bacteria_Proteobacteria_Gammaproteobacteria_Enterobacteriales_Enterobacteriaceae_Enterobacter	0.00714456	0.121807	5+6	10	7+8	12	0.013	0	25.275	1.369	0.013	84.975
Bacteria_Proteobacteria_Gammaproteobacteria_Xanthomonadales_Xanthomonadaceae_Stenotrophomonas	0.0137695	0.121807	5+6	10	7+8	12	0	0	0.034	0	0	0.04

[truncated: 1 more sheets: 11)_NASO_aft_Sampling_date]
